# Supplementary material for: Proteomic profiling of xenobiotic and nutrient transporters in human placenta of different gestational ages
Source: bioRxiv. 2026 Jun 30:2026.06.25.730994. Preprint. [Version 1] doi: 10.64898/2026.06.25.730994 (PMC13345052; doi:10.64898/2026.06.25.730994)
Supplement: Supplement 3 [file media-3.xlsx]

## Sheet: Sheet1
	T1	T2	T3
Proteomic Analysis Batch 1	4	4	4
Proteomic Analysis Batch 2	5	3	4
Proteomic Analysis Batch 3	7	2	1
Totals	16	9	9
	Proteins	SLCs	ABCs
Total	6330	119	20
Across Batches	4210	68	12
