# Supplementary material for: Proteomic profiling of xenobiotic and nutrient transporters in human placenta of different gestational ages
Source: bioRxiv. 2026 Jun 30:2026.06.25.730994. Preprint. [Version 1] doi: 10.64898/2026.06.25.730994 (PMC13345052; doi:10.64898/2026.06.25.730994)
Supplement: Supplement 4 [file media-4.xlsx]

## Sheet: AllProteins
logFC	AveExpr	t	P.Value	adj.P.Val	Protein	Comparison	Pass_pval	Pass_logFC	Significant	Upregulated	Downregulated
1.03347	19.3355	10.0883	1.39562e-11	5.87557e-08	BST2	Term2vsTerm1	TRUE	TRUE	TRUE	TRUE	FALSE
2.10269	18.6946	9.14413	1.53893e-10	3.23944e-07	TPPP3	Term2vsTerm1	TRUE	TRUE	TRUE	TRUE	FALSE
-1.35202	18.9778	-8.58207	6.78819e-10	9.52609e-07	FKBP11	Term2vsTerm1	TRUE	TRUE	TRUE	FALSE	TRUE
1.24988	18.2872	7.81686	5.45899e-09	5.74558e-06	PECAM1	Term2vsTerm1	TRUE	TRUE	TRUE	TRUE	FALSE
1.38584	17.0612	7.63301	9.10314e-09	6.31506e-06	JAM2	Term2vsTerm1	TRUE	TRUE	TRUE	TRUE	FALSE
1.02095	16.7206	7.59667	1.00758e-08	6.31506e-06	SVEP1	Term2vsTerm1	TRUE	TRUE	TRUE	TRUE	FALSE
0.97727	17.5379	7.57532	1.0696e-08	6.31506e-06	ICAM1	Term2vsTerm1	TRUE	FALSE	FALSE	FALSE	FALSE
0.806353	17.3165	7.53424	1.20001e-08	6.31506e-06	PCDH1	Term2vsTerm1	TRUE	FALSE	FALSE	FALSE	FALSE
1.07308	17.7896	7.40907	1.70578e-08	7.97927e-06	ITGA3	Term2vsTerm1	TRUE	TRUE	TRUE	TRUE	FALSE
1.24226	18.7824	6.92827	6.68748e-08	2.81543e-05	FOLR2	Term2vsTerm1	TRUE	TRUE	TRUE	TRUE	FALSE
-1.06796	18.1184	-6.80605	9.49805e-08	3.63516e-05	COL3A1	Term2vsTerm1	TRUE	TRUE	TRUE	FALSE	TRUE
1.47536	16.5075	6.4383	2.75059e-07	9.64998e-05	ACVRL1	Term2vsTerm1	TRUE	TRUE	TRUE	TRUE	FALSE
1.1487	19.0756	6.39008	3.16452e-07	0.000102482	HSD17B2	Term2vsTerm1	TRUE	TRUE	TRUE	TRUE	FALSE
1.68844	17.1842	6.30082	4.15695e-07	0.000125005	CD34	Term2vsTerm1	TRUE	TRUE	TRUE	TRUE	FALSE
1.09501	19.6682	6.24472	4.83337e-07	0.000135657	CD163	Term2vsTerm1	TRUE	TRUE	TRUE	TRUE	FALSE
0.659558	18.3883	5.89785	1.33445e-06	0.000317875	AP2A2	Term2vsTerm1	TRUE	FALSE	FALSE	FALSE	FALSE
1.17916	17.6081	5.8965	1.33974e-06	0.000317875	GIMAP1	Term2vsTerm1	TRUE	TRUE	TRUE	TRUE	FALSE
1.09635	17.8706	5.8859	1.3821e-06	0.000317875	STAB1	Term2vsTerm1	TRUE	TRUE	TRUE	TRUE	FALSE
0.787044	18.9096	5.8732	1.43459e-06	0.000317875	CAPN6	Term2vsTerm1	TRUE	FALSE	FALSE	FALSE	FALSE
1.05641	17.0719	5.8265	1.64554e-06	0.000346387	VSIG4	Term2vsTerm1	TRUE	TRUE	TRUE	TRUE	FALSE
1.44963	16.5525	5.80124	1.77237e-06	0.000355317	CD93	Term2vsTerm1	TRUE	TRUE	TRUE	TRUE	FALSE
1.07349	18.1749	5.74372	2.09891e-06	0.000401654	CDH5	Term2vsTerm1	TRUE	TRUE	TRUE	TRUE	FALSE
1.58007	16.2088	5.70468	2.35431e-06	0.000430941	TNS2	Term2vsTerm1	TRUE	TRUE	TRUE	TRUE	FALSE
-0.733436	17.1511	-5.61905	3.02902e-06	0.000531341	IMPDH2	Term2vsTerm1	TRUE	FALSE	FALSE	FALSE	FALSE
0.849693	16.2111	5.49643	4.34626e-06	0.00065477	PRKAR2B	Term2vsTerm1	TRUE	FALSE	FALSE	FALSE	FALSE
-0.538186	17.4146	-5.49533	4.36042e-06	0.00065477	SEC24D	Term2vsTerm1	TRUE	FALSE	FALSE	FALSE	FALSE
0.528586	21.5955	5.49233	4.39914e-06	0.00065477	SLC2A1	Term2vsTerm1	TRUE	FALSE	FALSE	FALSE	FALSE
-0.540447	17.5975	-5.48717	4.46644e-06	0.00065477	BCAP29	Term2vsTerm1	TRUE	FALSE	FALSE	FALSE	FALSE
0.541404	21.4905	5.48335	4.51697e-06	0.00065477	CLTC	Term2vsTerm1	TRUE	FALSE	FALSE	FALSE	FALSE
1.38505	17.528	5.47544	4.66582e-06	0.00065477	PODXL	Term2vsTerm1	TRUE	TRUE	TRUE	TRUE	FALSE
0.829859	18.1185	5.4367	5.18239e-06	0.000683081	IQGAP2	Term2vsTerm1	TRUE	FALSE	FALSE	FALSE	FALSE
0.633877	18.4899	5.42458	5.37072e-06	0.000683081	EPB41L3	Term2vsTerm1	TRUE	FALSE	FALSE	FALSE	FALSE
-1.13318	17.8005	-5.41988	5.44554e-06	0.000683081	FBLN2	Term2vsTerm1	TRUE	TRUE	TRUE	FALSE	TRUE
0.521891	17.9444	5.41548	5.51657e-06	0.000683081	NECAP2	Term2vsTerm1	TRUE	FALSE	FALSE	FALSE	FALSE
-0.649776	21.0237	-5.39137	5.9227e-06	0.00070269	LAMP2	Term2vsTerm1	TRUE	FALSE	FALSE	FALSE	FALSE
0.422712	20.1589	5.38647	6.00875e-06	0.00070269	GNAI2	Term2vsTerm1	TRUE	FALSE	FALSE	FALSE	FALSE
-0.446675	18.4478	-5.35375	6.61673e-06	0.000752876	SEC31A	Term2vsTerm1	TRUE	FALSE	FALSE	FALSE	FALSE
-1.1895	16.3085	-5.32168	7.2722e-06	0.000805683	ENAH	Term2vsTerm1	TRUE	TRUE	TRUE	FALSE	TRUE
-2.00828	17.7139	-5.34631	7.49165e-06	0.000808714	RPL37	Term2vsTerm1	TRUE	TRUE	TRUE	FALSE	TRUE
-2.26866	16.4099	-5.32837	7.79284e-06	0.000820196	SYNPO2	Term2vsTerm1	TRUE	TRUE	TRUE	FALSE	TRUE
0.766821	18.8879	5.28943	7.99672e-06	0.000821127	CARHSP1	Term2vsTerm1	TRUE	FALSE	FALSE	FALSE	FALSE
0.958213	17.1431	5.23789	9.30733e-06	0.000932949	NHERF2	Term2vsTerm1	TRUE	FALSE	FALSE	FALSE	FALSE
0.969941	16.5234	5.22573	9.64658e-06	0.000944468	KANK3	Term2vsTerm1	TRUE	FALSE	FALSE	FALSE	FALSE
0.553473	19.2371	5.20956	1.01169e-05	0.000954732	PURA	Term2vsTerm1	TRUE	FALSE	FALSE	FALSE	FALSE
0.775171	17.8579	5.20661	1.0205e-05	0.000954732	CD14	Term2vsTerm1	TRUE	FALSE	FALSE	FALSE	FALSE
-1.88482	17.7835	-5.17662	1.22471e-05	0.00112088	CNN1	Term2vsTerm1	TRUE	TRUE	TRUE	FALSE	TRUE
1.12888	19.6801	5.11469	1.33747e-05	0.00119803	CRIP2	Term2vsTerm1	TRUE	TRUE	TRUE	TRUE	FALSE
-0.90907	16.8738	-5.10093	1.39271e-05	0.00122152	DBN1	Term2vsTerm1	TRUE	FALSE	FALSE	FALSE	FALSE
-3.22836	17.9413	-5.13034	1.50516e-05	0.00129321	SLPI	Term2vsTerm1	TRUE	TRUE	TRUE	FALSE	TRUE
0.73384	16.8505	5.05899	1.5755e-05	0.00132657	TBXAS1	Term2vsTerm1	TRUE	FALSE	FALSE	FALSE	FALSE
0.515052	18.6271	4.98377	1.96518e-05	0.00162224	SLC44A2	Term2vsTerm1	TRUE	FALSE	FALSE	FALSE	FALSE
-0.748607	18.0652	-4.91398	2.41193e-05	0.00195274	ACP2	Term2vsTerm1	TRUE	FALSE	FALSE	FALSE	FALSE
0.646735	16.838	4.90235	2.49563e-05	0.00198238	WDR13	Term2vsTerm1	TRUE	FALSE	FALSE	FALSE	FALSE
0.569047	19.1068	4.88994	2.58816e-05	0.00201781	PICALM	Term2vsTerm1	TRUE	FALSE	FALSE	FALSE	FALSE
-0.731132	17.5345	-4.83757	3.01744e-05	0.00230972	SERBP1	Term2vsTerm1	TRUE	FALSE	FALSE	FALSE	FALSE
1.07035	18.067	4.79905	3.37777e-05	0.0025326	NLRP10	Term2vsTerm1	TRUE	TRUE	TRUE	TRUE	FALSE
0.802377	16.478	4.79332	3.43487e-05	0.0025326	GRIP1	Term2vsTerm1	TRUE	FALSE	FALSE	FALSE	FALSE
-0.73483	17.0635	-4.78797	3.48909e-05	0.0025326	LARP4B	Term2vsTerm1	TRUE	FALSE	FALSE	FALSE	FALSE
0.38765	20.8815	4.76698	3.71007e-05	0.00264735	GNG12	Term2vsTerm1	TRUE	FALSE	FALSE	FALSE	FALSE
0.515759	20.735	4.75987	3.78801e-05	0.00265792	ACTN4	Term2vsTerm1	TRUE	FALSE	FALSE	FALSE	FALSE
0.577434	16.8687	4.75009	3.89785e-05	0.00269015	STX11	Term2vsTerm1	TRUE	FALSE	FALSE	FALSE	FALSE
-0.612089	16.2999	-4.70667	4.4252e-05	0.00300485	TRIP11	Term2vsTerm1	TRUE	FALSE	FALSE	FALSE	FALSE
0.660866	18.0794	4.69611	4.5637e-05	0.00303509	COBLL1	Term2vsTerm1	TRUE	FALSE	FALSE	FALSE	FALSE
0.671893	18.6131	4.69167	4.6233e-05	0.00303509	CAV2	Term2vsTerm1	TRUE	FALSE	FALSE	FALSE	FALSE
0.606026	18.5432	4.6863	4.69623e-05	0.00303509	PACSIN3	Term2vsTerm1	TRUE	FALSE	FALSE	FALSE	FALSE
0.659365	20.3665	4.68182	4.7581e-05	0.00303509	CAV1	Term2vsTerm1	TRUE	FALSE	FALSE	FALSE	FALSE
0.714781	19.2591	4.66068	5.06088e-05	0.00316003	FCER1G	Term2vsTerm1	TRUE	FALSE	FALSE	FALSE	FALSE
0.606511	17.5817	4.65776	5.10409e-05	0.00316003	TSPAN14	Term2vsTerm1	TRUE	FALSE	FALSE	FALSE	FALSE
1.08161	17.3492	4.63883	5.39368e-05	0.00327948	SIGLEC1	Term2vsTerm1	TRUE	TRUE	TRUE	TRUE	FALSE
-1.45938	17.4777	-4.64832	5.45282e-05	0.00327948	C4BPA	Term2vsTerm1	TRUE	TRUE	TRUE	FALSE	TRUE
-1.24434	16.9439	-4.62609	5.59785e-05	0.00331929	GDF15	Term2vsTerm1	TRUE	TRUE	TRUE	FALSE	TRUE
0.707272	17.3491	4.61492	5.78299e-05	0.00338144	RRAS2	Term2vsTerm1	TRUE	FALSE	FALSE	FALSE	FALSE
-0.497033	16.9053	-4.58633	6.28489e-05	0.00362458	SRPRA	Term2vsTerm1	TRUE	FALSE	FALSE	FALSE	FALSE
-0.421185	17.5114	-4.51003	7.8455e-05	0.00446345	SEC23IP	Term2vsTerm1	TRUE	FALSE	FALSE	FALSE	FALSE
0.736253	17.2048	4.49604	8.17054e-05	0.00458551	XAGE2	Term2vsTerm1	TRUE	FALSE	FALSE	FALSE	FALSE
0.702538	18.833	4.49155	8.27789e-05	0.00458551	CD36	Term2vsTerm1	TRUE	FALSE	FALSE	FALSE	FALSE
-0.816954	15.9046	-4.45387	9.23331e-05	0.00504834	UBQLN2	Term2vsTerm1	TRUE	FALSE	FALSE	FALSE	FALSE
0.905173	17.2366	4.44264	9.53851e-05	0.00514835	WARS1	Term2vsTerm1	TRUE	FALSE	FALSE	FALSE	FALSE
0.377543	17.4391	4.4247	0.000100471	0.0052471	EFR3A	Term2vsTerm1	TRUE	FALSE	FALSE	FALSE	FALSE
-0.833584	18.8362	-4.42202	0.000101253	0.0052471	MME	Term2vsTerm1	TRUE	FALSE	FALSE	FALSE	FALSE
1.60788	18.9745	4.44104	0.000102	0.0052471	CD82	Term2vsTerm1	TRUE	TRUE	TRUE	TRUE	FALSE
0.935379	19.9729	4.4188	0.0001022	0.0052471	CRYAB	Term2vsTerm1	TRUE	FALSE	FALSE	FALSE	FALSE
0.434249	20.1517	4.41056	0.000104665	0.00525779	AP2M1	Term2vsTerm1	TRUE	FALSE	FALSE	FALSE	FALSE
0.760907	18.1803	4.40977	0.000104906	0.00525779	MRC1	Term2vsTerm1	TRUE	FALSE	FALSE	FALSE	FALSE
0.592005	16.4644	4.39732	0.00010875	0.00534811	SNX27	Term2vsTerm1	TRUE	FALSE	FALSE	FALSE	FALSE
0.543189	16.582	4.39228	0.000110348	0.00534811	SFT2D2	Term2vsTerm1	TRUE	FALSE	FALSE	FALSE	FALSE
0.488892	18.441	4.39007	0.000111055	0.00534811	AP1B1	Term2vsTerm1	TRUE	FALSE	FALSE	FALSE	FALSE
0.64532	17.1583	4.38778	0.00011179	0.00534811	TBC1D10A	Term2vsTerm1	TRUE	FALSE	FALSE	FALSE	FALSE
-0.838743	19.3652	-4.36801	0.000118361	0.00559887	ILVBL	Term2vsTerm1	TRUE	FALSE	FALSE	FALSE	FALSE
0.431527	17.9841	4.34295	0.000127239	0.00592313	STAT5B	Term2vsTerm1	TRUE	FALSE	FALSE	FALSE	FALSE
0.507205	18.1338	4.3408	0.00012803	0.00592313	TOR1AIP1	Term2vsTerm1	TRUE	FALSE	FALSE	FALSE	FALSE
0.32709	18.3374	4.33305	0.000130922	0.00599112	RHOG	Term2vsTerm1	TRUE	FALSE	FALSE	FALSE	FALSE
-0.706765	15.9176	-4.31387	0.00013836	0.0062634	LARP4	Term2vsTerm1	TRUE	FALSE	FALSE	FALSE	FALSE
-1.14296	16.6206	-4.30843	0.000140549	0.00629479	FLNC	Term2vsTerm1	TRUE	TRUE	TRUE	FALSE	TRUE
1.1731	15.8609	4.30289	0.000142808	0.00632863	SLCO2B1	Term2vsTerm1	TRUE	TRUE	TRUE	TRUE	FALSE
0.642031	17.2203	4.29735	0.000145104	0.00636342	VGLL3	Term2vsTerm1	TRUE	FALSE	FALSE	FALSE	FALSE
0.589155	16.7843	4.28954	0.000148401	0.00638837	DAPK1	Term2vsTerm1	TRUE	FALSE	FALSE	FALSE	FALSE
0.413395	18.9275	4.28882	0.000148708	0.00638837	AP2B1	Term2vsTerm1	TRUE	FALSE	FALSE	FALSE	FALSE
0.413366	18.3819	4.2776	0.000153585	0.00647451	GNB1	Term2vsTerm1	TRUE	FALSE	FALSE	FALSE	FALSE
0.517666	18.3445	4.27714	0.000153789	0.00647451	GNA13	Term2vsTerm1	TRUE	FALSE	FALSE	FALSE	FALSE
-0.592523	16.1049	-4.24872	0.000166876	0.00695591	TMF1	Term2vsTerm1	TRUE	FALSE	FALSE	FALSE	FALSE
-0.761255	16.4119	-4.23125	0.000175458	0.00724194	CHPF	Term2vsTerm1	TRUE	FALSE	FALSE	FALSE	FALSE
0.509325	22.5854	4.21947	0.000181491	0.00741821	ANXA1	Term2vsTerm1	TRUE	FALSE	FALSE	FALSE	FALSE
-0.898697	17.2398	-4.21031	0.000186321	0.00754242	NENF	Term2vsTerm1	TRUE	FALSE	FALSE	FALSE	FALSE
0.704456	18.1582	4.20565	0.000188826	0.007571	FCGR1A	Term2vsTerm1	TRUE	FALSE	FALSE	FALSE	FALSE
-0.998374	17.1634	-4.19995	0.000191931	0.00762293	TOP1	Term2vsTerm1	TRUE	FALSE	FALSE	FALSE	FALSE
1.4401	17.2094	4.20676	0.000195091	0.00767603	FAM162B	Term2vsTerm1	TRUE	TRUE	TRUE	TRUE	FALSE
0.904696	19.2684	4.17963	0.000203434	0.00790493	B2M	Term2vsTerm1	TRUE	FALSE	FALSE	FALSE	FALSE
0.547731	17.372	4.17752	0.000204665	0.00790493	DNAJC5	Term2vsTerm1	TRUE	FALSE	FALSE	FALSE	FALSE
-0.576675	17.3758	-4.16802	0.000210305	0.00804896	MCRIP1	Term2vsTerm1	TRUE	FALSE	FALSE	FALSE	FALSE
0.751095	16.0765	4.1561	0.000217595	0.00822908	NINJ1	Term2vsTerm1	TRUE	FALSE	FALSE	FALSE	FALSE
0.912384	18.8148	4.15397	0.000218921	0.00822908	TAPBP	Term2vsTerm1	TRUE	FALSE	FALSE	FALSE	FALSE
-0.77357	17.3229	-4.143	0.000225892	0.00841599	TMEM119	Term2vsTerm1	TRUE	FALSE	FALSE	FALSE	FALSE
-0.461795	16.5242	-4.13222	0.000232959	0.00860313	GOLGB1	Term2vsTerm1	TRUE	FALSE	FALSE	FALSE	FALSE
-0.618439	18.6989	-4.12901	0.0002351	0.00860672	EDF1	Term2vsTerm1	TRUE	FALSE	FALSE	FALSE	FALSE
0.658565	16.5422	4.12217	0.000239734	0.00864056	MIEN1	Term2vsTerm1	TRUE	FALSE	FALSE	FALSE	FALSE
-0.527247	16.842	-4.11974	0.000241404	0.00864056	GLT8D1	Term2vsTerm1	TRUE	FALSE	FALSE	FALSE	FALSE
0.792561	18.1897	4.11861	0.000242182	0.00864056	SH3BGRL3	Term2vsTerm1	TRUE	FALSE	FALSE	FALSE	FALSE
0.627689	20.0343	4.10965	0.000248446	0.00878957	TAGLN2	Term2vsTerm1	TRUE	FALSE	FALSE	FALSE	FALSE
0.534025	17.6422	4.10335	0.000252949	0.00887429	NDRG1	Term2vsTerm1	TRUE	FALSE	FALSE	FALSE	FALSE
-0.456483	17.8039	-4.09523	0.000258873	0.00900708	CPNE3	Term2vsTerm1	TRUE	FALSE	FALSE	FALSE	FALSE
-1.36597	15.8144	-4.07906	0.000271068	0.00934926	KLKB1	Term2vsTerm1	TRUE	TRUE	TRUE	FALSE	TRUE
0.634783	16.2488	4.07638	0.000273149	0.00934926	APPL2	Term2vsTerm1	TRUE	FALSE	FALSE	FALSE	FALSE
0.409781	19.2986	4.05405	0.000291055	0.00988179	DPP4	Term2vsTerm1	TRUE	FALSE	FALSE	FALSE	FALSE
0.812324	17.3683	4.05086	0.000293708	0.0098921	GIMAP4	Term2vsTerm1	TRUE	FALSE	FALSE	FALSE	FALSE
0.862924	16.3351	4.0169	0.000323427	0.0107698	SEPHS1	Term2vsTerm1	TRUE	FALSE	FALSE	FALSE	FALSE
0.725073	18.5962	4.01531	0.000324884	0.0107698	BPGM	Term2vsTerm1	TRUE	FALSE	FALSE	FALSE	FALSE
0.619231	16.4365	4.00812	0.000331578	0.0108348	TDRP	Term2vsTerm1	TRUE	FALSE	FALSE	FALSE	FALSE
-0.705854	17.2959	-4.00768	0.000331992	0.0108348	PALLD	Term2vsTerm1	TRUE	FALSE	FALSE	FALSE	FALSE
0.444045	16.6883	4.00418	0.000335301	0.0108586	ANKRD13A	Term2vsTerm1	TRUE	FALSE	FALSE	FALSE	FALSE
-0.516183	17.4362	-4.00129	0.000338055	0.0108642	G3BP2	Term2vsTerm1	TRUE	FALSE	FALSE	FALSE	FALSE
-0.906382	18.4016	-3.9961	0.000343066	0.0109274	EMILIN1	Term2vsTerm1	TRUE	FALSE	FALSE	FALSE	FALSE
0.648184	17.4524	3.9939	0.000345212	0.0109274	CASP4	Term2vsTerm1	TRUE	FALSE	FALSE	FALSE	FALSE
0.688681	17.4721	3.98993	0.000349105	0.0109682	CADM1	Term2vsTerm1	TRUE	FALSE	FALSE	FALSE	FALSE
-0.633936	15.9626	-3.98324	0.000355786	0.0110777	EIF4E2	Term2vsTerm1	TRUE	FALSE	FALSE	FALSE	FALSE
0.620266	16.4174	3.98112	0.000357923	0.0110777	SYNE3	Term2vsTerm1	TRUE	FALSE	FALSE	FALSE	FALSE
0.567234	18.5998	3.9786	0.000360486	0.0110777	ANPEP	Term2vsTerm1	TRUE	FALSE	FALSE	FALSE	FALSE
-0.959082	15.4123	-3.97323	0.000366006	0.0111658	LUZP1	Term2vsTerm1	TRUE	FALSE	FALSE	FALSE	FALSE
0.616411	18.7517	3.96595	0.000373608	0.0113102	H1-10	Term2vsTerm1	TRUE	FALSE	FALSE	FALSE	FALSE
0.794636	16.4794	3.95982	0.000380136	0.0113102	PAPPA	Term2vsTerm1	TRUE	FALSE	FALSE	FALSE	FALSE
0.705168	17.5987	3.95894	0.000381083	0.0113102	MCAM	Term2vsTerm1	TRUE	FALSE	FALSE	FALSE	FALSE
0.737743	16.6474	3.95857	0.000381483	0.0113102	MMRN2	Term2vsTerm1	TRUE	FALSE	FALSE	FALSE	FALSE
-0.363671	18.0244	-3.95555	0.000384757	0.0113275	ACBD3	Term2vsTerm1	TRUE	FALSE	FALSE	FALSE	FALSE
-0.760866	17.1695	-3.94879	0.00039217	0.0114187	CAMK2D	Term2vsTerm1	TRUE	FALSE	FALSE	FALSE	FALSE
-0.471378	17.6068	-3.94597	0.000395307	0.0114187	GORASP2	Term2vsTerm1	TRUE	FALSE	FALSE	FALSE	FALSE
1.55903	19.2342	3.96494	0.000396073	0.0114187	MFAP5	Term2vsTerm1	TRUE	TRUE	TRUE	TRUE	FALSE
1.16611	17.5248	3.94953	0.000398843	0.0114187	MS4A6A	Term2vsTerm1	TRUE	TRUE	TRUE	TRUE	FALSE
0.687449	18.4891	3.94053	0.000401419	0.0114187	HDGF	Term2vsTerm1	TRUE	FALSE	FALSE	FALSE	FALSE
0.383509	19.512	3.92127	0.000423824	0.0119752	RAB14	Term2vsTerm1	TRUE	FALSE	FALSE	FALSE	FALSE
-0.460204	17.3031	-3.9077	0.00044034	0.0123589	MIA3	Term2vsTerm1	TRUE	FALSE	FALSE	FALSE	FALSE
0.32461	17.3489	3.89463	0.000456839	0.012737	STX4	Term2vsTerm1	TRUE	FALSE	FALSE	FALSE	FALSE
1.13551	17.6508	3.89157	0.000469245	0.0129556	MAGEA10	Term2vsTerm1	TRUE	TRUE	TRUE	TRUE	FALSE
-0.882472	16.6676	-3.88231	0.000472943	0.0129556	CTAGE1	Term2vsTerm1	TRUE	FALSE	FALSE	FALSE	FALSE
0.422593	17.6998	3.88159	0.000473909	0.0129556	SNAP23	Term2vsTerm1	TRUE	FALSE	FALSE	FALSE	FALSE
-0.440564	17.1918	-3.87397	0.000484159	0.0130721	PIP4K2A	Term2vsTerm1	TRUE	FALSE	FALSE	FALSE	FALSE
0.37298	19.378	3.87133	0.000487758	0.0130721	EGFR	Term2vsTerm1	TRUE	FALSE	FALSE	FALSE	FALSE
-0.485868	18.492	-3.86846	0.000491714	0.0130721	PABPC4	Term2vsTerm1	TRUE	FALSE	FALSE	FALSE	FALSE
1.05156	15.7363	3.8681	0.000492203	0.0130721	HEXA	Term2vsTerm1	TRUE	TRUE	TRUE	TRUE	FALSE
0.942597	21.0364	3.86825	0.000493695	0.0130721	FBN1	Term2vsTerm1	TRUE	FALSE	FALSE	FALSE	FALSE
0.742375	17.1476	3.86113	0.000501929	0.0131307	PAFAH1B2	Term2vsTerm1	TRUE	FALSE	FALSE	FALSE	FALSE
-1.00995	18.0433	-3.86433	0.000502149	0.0131307	HRG	Term2vsTerm1	TRUE	TRUE	TRUE	FALSE	TRUE
0.834405	16.216	3.8559	0.000509346	0.0132367	SLC25A20	Term2vsTerm1	TRUE	FALSE	FALSE	FALSE	FALSE
0.496054	16.8212	3.85299	0.000513528	0.0132635	PLXNB2	Term2vsTerm1	TRUE	FALSE	FALSE	FALSE	FALSE
-0.511338	16.5801	-3.83475	0.000540461	0.013874	PIP4K2B	Term2vsTerm1	TRUE	FALSE	FALSE	FALSE	FALSE
-0.542753	16.5139	-3.83234	0.000544132	0.0138836	ALDH18A1	Term2vsTerm1	TRUE	FALSE	FALSE	FALSE	FALSE
-0.378066	17.2165	-3.81701	0.000567989	0.014405	FXR1	Term2vsTerm1	TRUE	FALSE	FALSE	FALSE	FALSE
-0.483228	17.0302	-3.79977	0.000596031	0.0150257	MAVS	Term2vsTerm1	TRUE	FALSE	FALSE	FALSE	FALSE
-0.991898	18.6143	-3.78833	0.000621378	0.0154161	TGFBI	Term2vsTerm1	TRUE	FALSE	FALSE	FALSE	FALSE
-1.12708	16.1844	-3.78325	0.000624156	0.0154161	MAP1B	Term2vsTerm1	TRUE	TRUE	TRUE	FALSE	TRUE
0.648066	17.2058	3.78316	0.000624326	0.0154161	CD99L2	Term2vsTerm1	TRUE	FALSE	FALSE	FALSE	FALSE
-0.286901	16.6426	-3.7821	0.000626165	0.0154161	GBF1	Term2vsTerm1	TRUE	FALSE	FALSE	FALSE	FALSE
0.375412	17.859	3.77513	0.000638462	0.0155047	STXBP2	Term2vsTerm1	TRUE	FALSE	FALSE	FALSE	FALSE
1.0889	19.1627	3.7811	0.000641204	0.0155047	MUC15	Term2vsTerm1	TRUE	TRUE	TRUE	TRUE	FALSE
-1.07306	17.9757	-3.77821	0.000643655	0.0155047	CGA	Term2vsTerm1	TRUE	TRUE	TRUE	FALSE	TRUE
-0.509803	17.2993	-3.77176	0.000644496	0.0155047	FILIP1	Term2vsTerm1	TRUE	FALSE	FALSE	FALSE	FALSE
0.545985	16.6986	3.76649	0.000654026	0.0155652	TNPO2	Term2vsTerm1	TRUE	FALSE	FALSE	FALSE	FALSE
0.463032	16.2315	3.7615	0.000663176	0.0155652	CDC42EP1	Term2vsTerm1	TRUE	FALSE	FALSE	FALSE	FALSE
0.464758	18.848	3.7604	0.000665221	0.0155652	RRAS	Term2vsTerm1	TRUE	FALSE	FALSE	FALSE	FALSE
-0.625606	17.3344	-3.75963	0.000666646	0.0155652	PPIG	Term2vsTerm1	TRUE	FALSE	FALSE	FALSE	FALSE
0.372869	17.8144	3.75836	0.00066901	0.0155652	GNA11	Term2vsTerm1	TRUE	FALSE	FALSE	FALSE	FALSE
-0.402613	17.5739	-3.75742	0.000670773	0.0155652	RPL38	Term2vsTerm1	TRUE	FALSE	FALSE	FALSE	FALSE
-0.505591	19.9956	-3.75488	0.00067553	0.0155652	RPS23	Term2vsTerm1	TRUE	FALSE	FALSE	FALSE	FALSE
0.304852	18.6922	3.75432	0.000676587	0.0155652	NAPA	Term2vsTerm1	TRUE	FALSE	FALSE	FALSE	FALSE
1.65672	15.402	3.75179	0.000681363	0.0155899	CES1	Term2vsTerm1	TRUE	TRUE	TRUE	TRUE	FALSE
0.509274	17.6626	3.72266	0.000738833	0.0168135	PALM2AKAP2	Term2vsTerm1	TRUE	FALSE	FALSE	FALSE	FALSE
1.01652	17.4819	3.72096	0.000747996	0.0169025	TAP1	Term2vsTerm1	TRUE	TRUE	TRUE	TRUE	FALSE
0.733501	18.1175	3.7151	0.000754521	0.0169025	FCGRT	Term2vsTerm1	TRUE	FALSE	FALSE	FALSE	FALSE
0.650305	16.756	3.71497	0.000754791	0.0169025	TPP2	Term2vsTerm1	TRUE	FALSE	FALSE	FALSE	FALSE
-0.729877	17.3743	-3.71091	0.00076333	0.0170033	SRRM2	Term2vsTerm1	TRUE	FALSE	FALSE	FALSE	FALSE
0.46584	19.5211	3.70768	0.000770205	0.0170521	RAP2B	Term2vsTerm1	TRUE	FALSE	FALSE	FALSE	FALSE
-0.732433	17.2322	-3.70455	0.000776916	0.0170521	BCLAF1	Term2vsTerm1	TRUE	FALSE	FALSE	FALSE	FALSE
0.470386	21.1752	3.7042	0.000777674	0.0170521	TFRC	Term2vsTerm1	TRUE	FALSE	FALSE	FALSE	FALSE
-0.662927	16.8928	-3.69575	0.000796099	0.0173657	SIDT2	Term2vsTerm1	TRUE	FALSE	FALSE	FALSE	FALSE
0.666721	19.8274	3.68874	0.000811724	0.0176152	SERPINB2	Term2vsTerm1	TRUE	FALSE	FALSE	FALSE	FALSE
-0.449761	17.8355	-3.68159	0.000827952	0.0178753	TBL2	Term2vsTerm1	TRUE	FALSE	FALSE	FALSE	FALSE
-0.493577	18.4371	-3.67866	0.000834688	0.0179288	PRAF2	Term2vsTerm1	TRUE	FALSE	FALSE	FALSE	FALSE
0.496741	17.9444	3.65449	0.000892356	0.0190702	FIS1	Term2vsTerm1	TRUE	FALSE	FALSE	FALSE	FALSE
0.544309	17.846	3.63907	0.000931165	0.019799	SLC5A6	Term2vsTerm1	TRUE	FALSE	FALSE	FALSE	FALSE
-0.640638	16.4666	-3.63655	0.000937648	0.0198367	CAD	Term2vsTerm1	TRUE	FALSE	FALSE	FALSE	FALSE
-0.467903	19.922	-3.63103	0.00095202	0.02004	RRBP1	Term2vsTerm1	TRUE	FALSE	FALSE	FALSE	FALSE
0.438244	16.4885	3.62274	0.000974017	0.020401	ERBB2	Term2vsTerm1	TRUE	FALSE	FALSE	FALSE	FALSE
0.7604	16.2606	3.61961	0.000982447	0.0204758	HLA-E	Term2vsTerm1	TRUE	FALSE	FALSE	FALSE	FALSE
-0.699606	20.7438	-3.61544	0.00099379	0.0206101	DES	Term2vsTerm1	TRUE	FALSE	FALSE	FALSE	FALSE
0.799361	16.7081	3.60659	0.00101828	0.0210145	ADIRF	Term2vsTerm1	TRUE	FALSE	FALSE	FALSE	FALSE
0.358881	20.5296	3.59842	0.00104139	0.0213543	ATP2B3	Term2vsTerm1	TRUE	FALSE	FALSE	FALSE	FALSE
-1.11223	15.2705	-3.59721	0.00104489	0.0213543	C19orf25	Term2vsTerm1	TRUE	TRUE	TRUE	FALSE	TRUE
0.750226	17.0996	3.59238	0.00105883	0.0215347	STK26	Term2vsTerm1	TRUE	FALSE	FALSE	FALSE	FALSE
1.21265	15.8644	3.5816	0.00109063	0.0220747	PRCP	Term2vsTerm1	TRUE	TRUE	TRUE	TRUE	FALSE
-2.50949	15.8097	-3.59117	0.0011086	0.0223311	IGFBP7	Term2vsTerm1	TRUE	TRUE	TRUE	FALSE	TRUE
-0.725477	18.8668	-3.57276	0.00111739	0.0224011	CD63	Term2vsTerm1	TRUE	FALSE	FALSE	FALSE	FALSE
-0.892977	23.5615	-3.5698	0.00112651	0.0224768	SIGLEC16	Term2vsTerm1	TRUE	FALSE	FALSE	FALSE	FALSE
0.567475	17.7587	3.56514	0.00114099	0.0226584	CYBB	Term2vsTerm1	TRUE	FALSE	FALSE	FALSE	FALSE
0.338398	16.8985	3.55387	0.00117673	0.0232584	PI4KA	Term2vsTerm1	TRUE	FALSE	FALSE	FALSE	FALSE
0.576671	17.3028	3.54004	0.00122209	0.0239375	PLOD3	Term2vsTerm1	TRUE	FALSE	FALSE	FALSE	FALSE
-0.74428	16.8627	-3.53993	0.00122246	0.0239375	HABP2	Term2vsTerm1	TRUE	FALSE	FALSE	FALSE	FALSE
4.33372	14.6784	3.54401	0.00123001	0.0239739	CD163L1	Term2vsTerm1	TRUE	TRUE	TRUE	TRUE	FALSE
0.461032	18.6859	3.53239	0.00124793	0.0241117	ITGA5	Term2vsTerm1	TRUE	FALSE	FALSE	FALSE	FALSE
-0.676389	15.5187	-3.53205	0.00124907	0.0241117	GCC2	Term2vsTerm1	TRUE	FALSE	FALSE	FALSE	FALSE
-0.604852	17.0607	-3.52904	0.00125937	0.0241117	COL18A1	Term2vsTerm1	TRUE	FALSE	FALSE	FALSE	FALSE
0.385476	17.4922	3.52858	0.00126096	0.0241117	AP1M1	Term2vsTerm1	TRUE	FALSE	FALSE	FALSE	FALSE
-0.468252	19.3965	-3.52672	0.00126738	0.0241117	LMAN1	Term2vsTerm1	TRUE	FALSE	FALSE	FALSE	FALSE
0.636035	19.7535	3.52555	0.00127145	0.0241117	HMGA1	Term2vsTerm1	TRUE	FALSE	FALSE	FALSE	FALSE
0.586996	19.7243	3.51763	0.00129921	0.0244594	CAVIN1	Term2vsTerm1	TRUE	FALSE	FALSE	FALSE	FALSE
-0.653616	16.5776	-3.51604	0.00130486	0.0244594	MCCC2	Term2vsTerm1	TRUE	FALSE	FALSE	FALSE	FALSE
-0.753245	17.5007	-3.51538	0.00130721	0.0244594	LIFR	Term2vsTerm1	TRUE	FALSE	FALSE	FALSE	FALSE
0.653651	23.212	3.51184	0.00131991	0.0245742	CD59	Term2vsTerm1	TRUE	FALSE	FALSE	FALSE	FALSE
-1.2766	18.2573	-3.52215	0.00132502	0.0245742	COL1A2	Term2vsTerm1	TRUE	TRUE	TRUE	FALSE	TRUE
0.843995	17.6135	3.50155	0.00135743	0.0249679	ATP5IF1	Term2vsTerm1	TRUE	FALSE	FALSE	FALSE	FALSE
0.42758	18.1446	3.50136	0.00135811	0.0249679	NECTIN2	Term2vsTerm1	TRUE	FALSE	FALSE	FALSE	FALSE
-0.915755	21.4498	-3.50072	0.00136819	0.0250438	FGG	Term2vsTerm1	TRUE	FALSE	FALSE	FALSE	FALSE
-0.487581	17.6414	-3.49396	0.00138574	0.0251353	SAFB2	Term2vsTerm1	TRUE	FALSE	FALSE	FALSE	FALSE
1.29729	15.2099	3.4936	0.00138712	0.0251353	GIMAP5	Term2vsTerm1	TRUE	TRUE	TRUE	TRUE	FALSE
0.974246	17.5476	3.49551	0.0013911	0.0251353	SOD1	Term2vsTerm1	TRUE	FALSE	FALSE	FALSE	FALSE
-0.926798	22.3121	-3.48264	0.00143706	0.0258548	FGB	Term2vsTerm1	TRUE	FALSE	FALSE	FALSE	FALSE
0.517804	16.1683	3.47646	0.00145329	0.0259294	NLRX1	Term2vsTerm1	TRUE	FALSE	FALSE	FALSE	FALSE
-0.382133	17.7724	-3.4764	0.00145352	0.0259294	EIF4G1	Term2vsTerm1	TRUE	FALSE	FALSE	FALSE	FALSE
0.270055	20.5811	3.47375	0.00146401	0.0260063	ITGB1	Term2vsTerm1	TRUE	FALSE	FALSE	FALSE	FALSE
0.352421	18.4797	3.46521	0.00149835	0.0265044	GHITM	Term2vsTerm1	TRUE	FALSE	FALSE	FALSE	FALSE
0.286862	18.154	3.4623	0.00151022	0.0266026	ANO6	Term2vsTerm1	TRUE	FALSE	FALSE	FALSE	FALSE
-1.26427	20.096	-3.46735	0.00153589	0.0269421	COL1A1	Term2vsTerm1	TRUE	TRUE	TRUE	FALSE	TRUE
0.475062	17.4887	3.44489	0.00158319	0.0276566	SSB	Term2vsTerm1	TRUE	FALSE	FALSE	FALSE	FALSE
0.543411	18.5467	3.443	0.00159135	0.0276842	NIBAN2	Term2vsTerm1	TRUE	FALSE	FALSE	FALSE	FALSE
-0.372602	17.1061	-3.44042	0.00160246	0.0276846	GIGYF2	Term2vsTerm1	TRUE	FALSE	FALSE	FALSE	FALSE
0.578795	18.4042	3.43995	0.00160453	0.0276846	CTSD	Term2vsTerm1	TRUE	FALSE	FALSE	FALSE	FALSE
0.881886	17.1654	3.42943	0.00165085	0.0283677	GJA1	Term2vsTerm1	TRUE	FALSE	FALSE	FALSE	FALSE
-0.305428	17.8201	-3.4187	0.00169939	0.029083	SCFD1	Term2vsTerm1	TRUE	FALSE	FALSE	FALSE	FALSE
-1.9391	17.3874	-3.43231	0.00171705	0.0292366	POSTN	Term2vsTerm1	TRUE	TRUE	TRUE	FALSE	TRUE
0.599363	20.4268	3.41375	0.00172225	0.0292366	PLA2G6	Term2vsTerm1	TRUE	FALSE	FALSE	FALSE	FALSE
0.366468	18.8254	3.40998	0.00173988	0.0294172	GNAI1	Term2vsTerm1	TRUE	FALSE	FALSE	FALSE	FALSE
-0.413779	17.4056	-3.40552	0.00176096	0.0296056	GOLGA5	Term2vsTerm1	TRUE	FALSE	FALSE	FALSE	FALSE
0.440543	19.956	3.40465	0.00176508	0.0296056	RTN3	Term2vsTerm1	TRUE	FALSE	FALSE	FALSE	FALSE
-0.433958	15.9077	-3.39781	0.00179791	0.0300002	GOLGA3	Term2vsTerm1	TRUE	FALSE	FALSE	FALSE	FALSE
0.481345	18.7609	3.39679	0.00180286	0.0300002	ESAM	Term2vsTerm1	TRUE	FALSE	FALSE	FALSE	FALSE
0.307189	17.5436	3.39268	0.00182292	0.0302146	STXBP3	Term2vsTerm1	TRUE	FALSE	FALSE	FALSE	FALSE
0.366504	17.1424	3.38337	0.00186919	0.0307755	GIPC1	Term2vsTerm1	TRUE	FALSE	FALSE	FALSE	FALSE
-0.789096	18.4506	-3.3817	0.00187765	0.0307755	TTPA	Term2vsTerm1	TRUE	FALSE	FALSE	FALSE	FALSE
0.386998	17.7317	3.38149	0.0018787	0.0307755	CYBC1	Term2vsTerm1	TRUE	FALSE	FALSE	FALSE	FALSE
1.45087	17.1478	3.37707	0.00196411	0.0320501	CLIC5	Term2vsTerm1	TRUE	TRUE	TRUE	TRUE	FALSE
-0.544328	17.4986	-3.36297	0.00197457	0.0320964	PARP1	Term2vsTerm1	TRUE	FALSE	FALSE	FALSE	FALSE
0.391939	18.8714	3.35943	0.00199343	0.0322783	EHD1	Term2vsTerm1	TRUE	FALSE	FALSE	FALSE	FALSE
-0.434608	16.8398	-3.35699	0.0020065	0.0323073	HID1	Term2vsTerm1	TRUE	FALSE	FALSE	FALSE	FALSE
0.497777	18.0345	3.35624	0.00201057	0.0323073	MPP1	Term2vsTerm1	TRUE	FALSE	FALSE	FALSE	FALSE
-0.667337	15.7644	-3.35147	0.00203642	0.0325983	KPNA2	Term2vsTerm1	TRUE	FALSE	FALSE	FALSE	FALSE
0.433068	18.5879	3.34941	0.00204774	0.0326552	LEMD2	Term2vsTerm1	TRUE	FALSE	FALSE	FALSE	FALSE
0.284388	18.5905	3.34791	0.00205597	0.0326628	TNPO1	Term2vsTerm1	TRUE	FALSE	FALSE	FALSE	FALSE
0.748567	19.6603	3.34522	0.00207087	0.0327758	PTGES	Term2vsTerm1	TRUE	FALSE	FALSE	FALSE	FALSE
0.292348	16.8114	3.34371	0.00207922	0.0327847	DNAJC13	Term2vsTerm1	TRUE	FALSE	FALSE	FALSE	FALSE
0.475706	17.2447	3.33268	0.00214157	0.0336418	NUP205	Term2vsTerm1	TRUE	FALSE	FALSE	FALSE	FALSE
0.544887	17.4857	3.32626	0.00217869	0.0340977	SLC43A2	Term2vsTerm1	TRUE	FALSE	FALSE	FALSE	FALSE
0.445983	18.6817	3.32152	0.00220643	0.0344039	TSPAN9	Term2vsTerm1	TRUE	FALSE	FALSE	FALSE	FALSE
0.554769	17.657	3.31911	0.00222072	0.034499	CYBA	Term2vsTerm1	TRUE	FALSE	FALSE	FALSE	FALSE
0.457029	17.9101	3.31026	0.00227383	0.0351271	BAX	Term2vsTerm1	TRUE	FALSE	FALSE	FALSE	FALSE
-0.877325	16.2946	-3.309	0.00228145	0.0351271	SMN1	Term2vsTerm1	TRUE	FALSE	FALSE	FALSE	FALSE
-0.456725	16.6282	-3.30823	0.00228618	0.0351271	UBAP2L	Term2vsTerm1	TRUE	FALSE	FALSE	FALSE	FALSE
0.339876	18.7298	3.3042	0.0023109	0.0353184	ATP1B3	Term2vsTerm1	TRUE	FALSE	FALSE	FALSE	FALSE
-0.395147	17.1483	-3.30347	0.00231541	0.0353184	GOLGA2	Term2vsTerm1	TRUE	FALSE	FALSE	FALSE	FALSE
0.670718	16.848	3.30145	0.00232791	0.0353809	STARD10	Term2vsTerm1	TRUE	FALSE	FALSE	FALSE	FALSE
-0.481545	16.7825	-3.29902	0.00234302	0.0354824	YAP1	Term2vsTerm1	TRUE	FALSE	FALSE	FALSE	FALSE
-1.30561	17.1494	-3.30367	0.00237608	0.0358534	CDC6	Term2vsTerm1	TRUE	TRUE	TRUE	FALSE	TRUE
0.338861	23.5755	3.29184	0.0023883	0.0358534	RAB15	Term2vsTerm1	TRUE	FALSE	FALSE	FALSE	FALSE
0.68441	20.8334	3.29109	0.00239306	0.0358534	CD81	Term2vsTerm1	TRUE	FALSE	FALSE	FALSE	FALSE
-0.549972	18.3513	-3.28655	0.00242218	0.0361609	PABPC3	Term2vsTerm1	TRUE	FALSE	FALSE	FALSE	FALSE
-0.658181	16.4211	-3.28397	0.00243885	0.0362811	FTSJ3	Term2vsTerm1	TRUE	FALSE	FALSE	FALSE	FALSE
0.742522	17.5856	3.27587	0.00249197	0.0369408	SQOR	Term2vsTerm1	TRUE	FALSE	FALSE	FALSE	FALSE
0.503131	17.6953	3.27356	0.00250733	0.037038	ADAMTSL4	Term2vsTerm1	TRUE	FALSE	FALSE	FALSE	FALSE
-0.409167	17.4588	-3.27018	0.00252992	0.0372412	SPG21	Term2vsTerm1	TRUE	FALSE	FALSE	FALSE	FALSE
0.407515	17.024	3.26637	0.00255567	0.0372946	ARPC5L	Term2vsTerm1	TRUE	FALSE	FALSE	FALSE	FALSE
0.331084	17.5715	3.26603	0.00255798	0.0372946	XPO1	Term2vsTerm1	TRUE	FALSE	FALSE	FALSE	FALSE
-0.554317	15.9246	-3.26572	0.00256012	0.0372946	NOC2L	Term2vsTerm1	TRUE	FALSE	FALSE	FALSE	FALSE
0.308284	19.7564	3.26122	0.00259084	0.0376118	YWHAE	Term2vsTerm1	TRUE	FALSE	FALSE	FALSE	FALSE
-0.556987	16.7434	-3.2595	0.00260271	0.0376543	CPOX	Term2vsTerm1	TRUE	FALSE	FALSE	FALSE	FALSE
0.288672	19.4866	3.25514	0.00263301	0.0379066	ACTR3	Term2vsTerm1	TRUE	FALSE	FALSE	FALSE	FALSE
0.848161	17.0335	3.25364	0.00264351	0.0379066	PLVAP	Term2vsTerm1	TRUE	FALSE	FALSE	FALSE	FALSE
-0.385225	17.5333	-3.25312	0.00264716	0.0379066	TMEM214	Term2vsTerm1	TRUE	FALSE	FALSE	FALSE	FALSE
0.701698	15.382	3.25111	0.00266125	0.0379793	ADGRL2	Term2vsTerm1	TRUE	FALSE	FALSE	FALSE	FALSE
1.47273	16.8196	3.25864	0.00268608	0.0382003	ALDH1A1	Term2vsTerm1	TRUE	TRUE	TRUE	TRUE	FALSE
0.387985	18.5751	3.24638	0.00269489	0.0382003	PDLIM2	Term2vsTerm1	TRUE	FALSE	FALSE	FALSE	FALSE
0.411196	16.948	3.24351	0.00271545	0.0383625	INSR	Term2vsTerm1	TRUE	FALSE	FALSE	FALSE	FALSE
-0.568947	15.7753	-3.22845	0.00282586	0.0397725	ANKLE2	Term2vsTerm1	TRUE	FALSE	FALSE	FALSE	FALSE
1.55868	16.2937	3.23673	0.00283414	0.0397725	THSD7A	Term2vsTerm1	TRUE	TRUE	TRUE	TRUE	FALSE
0.797592	17.4911	3.22554	0.00284767	0.0398296	CD200	Term2vsTerm1	TRUE	FALSE	FALSE	FALSE	FALSE
0.40452	21.5793	3.22166	0.00287701	0.0401066	GNB3	Term2vsTerm1	TRUE	FALSE	FALSE	FALSE	FALSE
0.548915	17.1662	3.21309	0.00294287	0.0408893	GDPD5	Term2vsTerm1	TRUE	FALSE	FALSE	FALSE	FALSE
0.331941	19.7186	3.20744	0.00298703	0.0412809	VAT1	Term2vsTerm1	TRUE	FALSE	FALSE	FALSE	FALSE
0.528676	16.9049	3.20698	0.00299066	0.0412809	AKR1B1	Term2vsTerm1	TRUE	FALSE	FALSE	FALSE	FALSE
0.57396	16.7522	3.20519	0.00300483	0.0413409	GUSB	Term2vsTerm1	TRUE	FALSE	FALSE	FALSE	FALSE
-0.279676	16.8674	-3.20051	0.00304212	0.0415739	ARFGAP1	Term2vsTerm1	TRUE	FALSE	FALSE	FALSE	FALSE
0.640125	18.7083	3.20025	0.00304419	0.0415739	ERGIC1	Term2vsTerm1	TRUE	FALSE	FALSE	FALSE	FALSE
0.448152	17.7536	3.19936	0.00305138	0.0415739	TKT	Term2vsTerm1	TRUE	FALSE	FALSE	FALSE	FALSE
0.540476	19.0094	3.19167	0.00311375	0.0422196	HMGB3	Term2vsTerm1	TRUE	FALSE	FALSE	FALSE	FALSE
0.567068	16.167	3.19065	0.00312217	0.0422196	SLC27A1	Term2vsTerm1	TRUE	FALSE	FALSE	FALSE	FALSE
0.28929	17.5885	3.18983	0.00312886	0.0422196	MTCH1	Term2vsTerm1	TRUE	FALSE	FALSE	FALSE	FALSE
0.35557	18.3511	3.18552	0.00316461	0.0425656	COMT	Term2vsTerm1	TRUE	FALSE	FALSE	FALSE	FALSE
-0.388337	16.8947	-3.18304	0.00318531	0.0426801	YBX3	Term2vsTerm1	TRUE	FALSE	FALSE	FALSE	FALSE
-0.388782	18.0321	-3.18118	0.0032009	0.0426801	SEC23B	Term2vsTerm1	TRUE	FALSE	FALSE	FALSE	FALSE
-0.530938	16.5006	-3.17912	0.00321824	0.0426801	CRYBG1	Term2vsTerm1	TRUE	FALSE	FALSE	FALSE	FALSE
-0.550329	17.529	-3.17863	0.0032224	0.0426801	CWC15	Term2vsTerm1	TRUE	FALSE	FALSE	FALSE	FALSE
-0.34797	17.6256	-3.17847	0.00322382	0.0426801	ATXN2L	Term2vsTerm1	TRUE	FALSE	FALSE	FALSE	FALSE
0.346934	19.8267	3.17417	0.00326043	0.0430296	AP2A1	Term2vsTerm1	TRUE	FALSE	FALSE	FALSE	FALSE
0.815107	17.0762	3.17274	0.00327267	0.043056	CTSC	Term2vsTerm1	TRUE	FALSE	FALSE	FALSE	FALSE
-0.348074	19.749	-3.17049	0.00329208	0.0431764	SLC22A10	Term2vsTerm1	TRUE	FALSE	FALSE	FALSE	FALSE
0.423776	18.2589	3.16758	0.0033173	0.0433722	NUP93	Term2vsTerm1	TRUE	FALSE	FALSE	FALSE	FALSE
-0.37759	16.2468	-3.15641	0.0034159	0.0443709	FAM98A	Term2vsTerm1	TRUE	FALSE	FALSE	FALSE	FALSE
-0.513021	16.2213	-3.15595	0.00342003	0.0443709	BLZF1	Term2vsTerm1	TRUE	FALSE	FALSE	FALSE	FALSE
0.550124	20.2819	3.15536	0.00342531	0.0443709	H1-0	Term2vsTerm1	TRUE	FALSE	FALSE	FALSE	FALSE
-0.724791	15.8959	-3.15409	0.00343675	0.0443826	TMPO	Term2vsTerm1	TRUE	FALSE	FALSE	FALSE	FALSE
0.331596	19.1373	3.1467	0.00350391	0.0451115	AP2S1	Term2vsTerm1	TRUE	FALSE	FALSE	FALSE	FALSE
-0.585004	18.8319	-3.14134	0.00355339	0.0455117	SRSF7	Term2vsTerm1	TRUE	FALSE	FALSE	FALSE	FALSE
-0.445175	19.6288	-3.14099	0.00355662	0.0455117	LAMP1	Term2vsTerm1	TRUE	FALSE	FALSE	FALSE	FALSE
-0.456781	16.3352	-3.1359	0.00360433	0.0455425	EDC3	Term2vsTerm1	TRUE	FALSE	FALSE	FALSE	FALSE
0.546257	18.0467	3.13585	0.00360482	0.0455425	GAA	Term2vsTerm1	TRUE	FALSE	FALSE	FALSE	FALSE
0.567409	16.2493	3.13546	0.0036085	0.0455425	GLOD4	Term2vsTerm1	TRUE	FALSE	FALSE	FALSE	FALSE
0.601969	16.6631	3.1343	0.0036194	0.0455425	TOR4A	Term2vsTerm1	TRUE	FALSE	FALSE	FALSE	FALSE
0.36625	16.8917	3.13426	0.00361979	0.0455425	EXOC6B	Term2vsTerm1	TRUE	FALSE	FALSE	FALSE	FALSE
-0.706095	17.8019	-3.13283	0.00363332	0.0455425	KMO	Term2vsTerm1	TRUE	FALSE	FALSE	FALSE	FALSE
0.879092	17.2019	3.13423	0.00363474	0.0455425	NPC2	Term2vsTerm1	TRUE	FALSE	FALSE	FALSE	FALSE
-1.13368	19.5615	-3.14015	0.00364612	0.0455494	TFPI2	Term2vsTerm1	TRUE	TRUE	TRUE	FALSE	TRUE
-0.613204	18.1908	-3.12977	0.00366251	0.0456189	CYP2U1	Term2vsTerm1	TRUE	FALSE	FALSE	FALSE	FALSE
-0.813263	20.91	-3.12758	0.00369909	0.0459386	FGA	Term2vsTerm1	TRUE	FALSE	FALSE	FALSE	FALSE
0.324951	17.6731	3.12385	0.0037196	0.0460573	RAP2A	Term2vsTerm1	TRUE	FALSE	FALSE	FALSE	FALSE
-0.779701	16.0745	-3.11686	0.00378797	0.0467665	LTBP4	Term2vsTerm1	TRUE	FALSE	FALSE	FALSE	FALSE
0.47871	18.6744	3.11397	0.00381667	0.046983	FOLR1	Term2vsTerm1	TRUE	FALSE	FALSE	FALSE	FALSE
0.489065	17.5091	3.11129	0.00384342	0.0471743	LAMB2	Term2vsTerm1	TRUE	FALSE	FALSE	FALSE	FALSE
3.92416	17.0184	3.12577	0.00387539	0.0474285	ALPP	Term2vsTerm1	TRUE	TRUE	TRUE	TRUE	FALSE
0.313175	21.9604	3.10339	0.0039233	0.047875	ATP5F1B	Term2vsTerm1	TRUE	FALSE	FALSE	FALSE	FALSE
0.385649	20.7279	3.10228	0.00393462	0.047875	MTMR6	Term2vsTerm1	TRUE	FALSE	FALSE	FALSE	FALSE
0.323781	17.5731	3.09981	0.00395999	0.0478864	CEMIP2	Term2vsTerm1	TRUE	FALSE	FALSE	FALSE	FALSE
-1.02717	18.1116	-3.10628	0.00396876	0.0478864	TMEM97	Term2vsTerm1	TRUE	TRUE	TRUE	FALSE	TRUE
0.345684	21.2626	3.09887	0.00396968	0.0478864	HNRNPM	Term2vsTerm1	TRUE	FALSE	FALSE	FALSE	FALSE
-0.449859	16.4064	-3.09757	0.00398311	0.0479111	RFC2	Term2vsTerm1	TRUE	FALSE	FALSE	FALSE	FALSE
-0.436963	16.2722	-3.0941	0.00401924	0.048208	ATXN2	Term2vsTerm1	TRUE	FALSE	FALSE	FALSE	FALSE
0.491248	18.2155	3.08886	0.00407436	0.0485933	PARVA	Term2vsTerm1	TRUE	FALSE	FALSE	FALSE	FALSE
-0.306022	17.0381	-3.08885	0.00407445	0.0485933	CKAP5	Term2vsTerm1	TRUE	FALSE	FALSE	FALSE	FALSE
0.45737	16.1718	3.08173	0.0041505	0.0491672	COMMD3	Term2vsTerm1	TRUE	FALSE	FALSE	FALSE	FALSE
0.693195	16.1786	3.08141	0.00415396	0.0491672	MGLL	Term2vsTerm1	TRUE	FALSE	FALSE	FALSE	FALSE
-0.523429	16.4662	-3.08107	0.00415761	0.0491672	PCNA	Term2vsTerm1	TRUE	FALSE	FALSE	FALSE	FALSE
-0.615423	19.2177	-3.07576	0.00421534	0.0496114	ERP44	Term2vsTerm1	TRUE	FALSE	FALSE	FALSE	FALSE
-0.987314	19.8344	-3.08208	0.00421873	0.0496114	TAGLN	Term2vsTerm1	TRUE	FALSE	FALSE	FALSE	FALSE
0.547046	16.1276	3.07177	0.00425908	0.0499463	IGSF3	Term2vsTerm1	TRUE	FALSE	FALSE	FALSE	FALSE
-0.414245	16.8577	-3.06344	0.004352	0.0508309	FMR1	Term2vsTerm1	FALSE	FALSE	FALSE	FALSE	FALSE
0.406583	18.1556	3.06196	0.00436877	0.0508309	COLGALT1	Term2vsTerm1	FALSE	FALSE	FALSE	FALSE	FALSE
0.489878	16.9357	3.06178	0.00437074	0.0508309	NUP160	Term2vsTerm1	FALSE	FALSE	FALSE	FALSE	FALSE
-0.333244	17.4928	-3.05949	0.00439675	0.0509926	EIF4G2	Term2vsTerm1	FALSE	FALSE	FALSE	FALSE	FALSE
0.483913	17.6934	3.05791	0.00441475	0.0510608	GPR82	Term2vsTerm1	FALSE	FALSE	FALSE	FALSE	FALSE
0.383812	16.7121	3.05427	0.00445648	0.0513543	HYCC1	Term2vsTerm1	FALSE	FALSE	FALSE	FALSE	FALSE
-0.513677	17.4996	-3.05261	0.00447573	0.0513543	PNN	Term2vsTerm1	FALSE	FALSE	FALSE	FALSE	FALSE
-1.24387	17.4357	-3.06138	0.00448254	0.0513543	STBD1	Term2vsTerm1	FALSE	TRUE	FALSE	FALSE	FALSE
0.624866	16.4632	3.05147	0.00448893	0.0513543	PCIF1	Term2vsTerm1	FALSE	FALSE	FALSE	FALSE	FALSE
-0.630138	17.8941	-3.04796	0.00452978	0.0516812	SDF2L1	Term2vsTerm1	FALSE	FALSE	FALSE	FALSE	FALSE
-0.50173	16.4518	-3.03678	0.00466251	0.0530194	PRRC2A	Term2vsTerm1	FALSE	FALSE	FALSE	FALSE	FALSE
0.307991	19.8528	3.03565	0.00467612	0.0530194	GNB2	Term2vsTerm1	FALSE	FALSE	FALSE	FALSE	FALSE
-2.63117	19.3741	-3.05151	0.00468485	0.0530194	PAEP	Term2vsTerm1	FALSE	TRUE	FALSE	FALSE	FALSE
-0.425338	18.3906	-3.03161	0.00472504	0.0532416	DDX5	Term2vsTerm1	FALSE	FALSE	FALSE	FALSE	FALSE
-0.403326	17.4553	-3.03122	0.00472978	0.0532416	RAB11FIP5	Term2vsTerm1	FALSE	FALSE	FALSE	FALSE	FALSE
-0.348395	16.6931	-3.02706	0.00478076	0.0536377	LSM12	Term2vsTerm1	FALSE	FALSE	FALSE	FALSE	FALSE
-1.52334	16.7061	-3.03576	0.00479704	0.0536377	AEBP1	Term2vsTerm1	FALSE	TRUE	FALSE	FALSE	FALSE
-1.38995	16.3181	-3.03268	0.00480795	0.0536377	FMOD	Term2vsTerm1	FALSE	TRUE	FALSE	FALSE	FALSE
0.372943	19.7637	3.02422	0.00481593	0.0536377	HSPA1A	Term2vsTerm1	FALSE	FALSE	FALSE	FALSE	FALSE
-0.525719	17.5363	-3.0217	0.00484722	0.0538438	C1orf198	Term2vsTerm1	FALSE	FALSE	FALSE	FALSE	FALSE
0.478758	17.2547	3.01435	0.00493972	0.0547268	NUP155	Term2vsTerm1	FALSE	FALSE	FALSE	FALSE	FALSE
0.520112	17.5237	3.01107	0.00498158	0.0550458	ITGB2	Term2vsTerm1	FALSE	FALSE	FALSE	FALSE	FALSE
0.396555	18.8818	3.00477	0.00506292	0.0557981	ILK	Term2vsTerm1	FALSE	FALSE	FALSE	FALSE	FALSE
-0.319402	17.6415	-2.99925	0.00513519	0.0564469	SRP72	Term2vsTerm1	FALSE	FALSE	FALSE	FALSE	FALSE
0.690844	19.7125	2.99381	0.00520731	0.0570906	HSD17B1	Term2vsTerm1	FALSE	FALSE	FALSE	FALSE	FALSE
-0.5832	20.3837	-2.98656	0.00530506	0.0580111	COL6A3	Term2vsTerm1	FALSE	FALSE	FALSE	FALSE	FALSE
-0.422842	17.2173	-2.98257	0.0053595	0.0584547	RDH11	Term2vsTerm1	FALSE	FALSE	FALSE	FALSE	FALSE
0.499572	15.8608	2.98133	0.00537657	0.0584893	ITSN2	Term2vsTerm1	FALSE	FALSE	FALSE	FALSE	FALSE
0.553972	18.3081	2.98018	0.00539232	0.0585094	STEAP3	Term2vsTerm1	FALSE	FALSE	FALSE	FALSE	FALSE
0.434882	16.8503	2.97771	0.00542654	0.0587294	USP43	Term2vsTerm1	FALSE	FALSE	FALSE	FALSE	FALSE
-0.410084	16.7506	-2.97049	0.00552775	0.0596215	PAICS	Term2vsTerm1	FALSE	FALSE	FALSE	FALSE	FALSE
0.224636	18.8219	2.96959	0.00554039	0.0596215	CAPZA2	Term2vsTerm1	FALSE	FALSE	FALSE	FALSE	FALSE
0.470561	16.6972	2.96881	0.00555145	0.0596215	FAM8A1	Term2vsTerm1	FALSE	FALSE	FALSE	FALSE	FALSE
0.594526	16.4551	2.96184	0.00565124	0.0605388	PTPRJ	Term2vsTerm1	FALSE	FALSE	FALSE	FALSE	FALSE
0.384732	16.6487	2.9604	0.00567205	0.0606075	FBXL20	Term2vsTerm1	FALSE	FALSE	FALSE	FALSE	FALSE
0.463708	15.9526	2.95229	0.00579049	0.0616712	ARSJ	Term2vsTerm1	FALSE	FALSE	FALSE	FALSE	FALSE
0.791358	17.4225	2.95291	0.0058009	0.0616712	INPP5F	Term2vsTerm1	FALSE	FALSE	FALSE	FALSE	FALSE
-0.27379	19.9743	-2.9477	0.00585867	0.0618322	RPS18	Term2vsTerm1	FALSE	FALSE	FALSE	FALSE	FALSE
0.526956	16.7189	2.94766	0.00585923	0.0618322	PTPRC	Term2vsTerm1	FALSE	FALSE	FALSE	FALSE	FALSE
-0.884996	21.2923	-2.95017	0.00588129	0.0618322	RPL13	Term2vsTerm1	FALSE	FALSE	FALSE	FALSE	FALSE
-0.4628	18.9635	-2.94403	0.00591367	0.0618322	MARCKS	Term2vsTerm1	FALSE	FALSE	FALSE	FALSE	FALSE
0.4199	18.3388	2.94362	0.00591984	0.0618322	PLPP3	Term2vsTerm1	FALSE	FALSE	FALSE	FALSE	FALSE
0.51396	16.6837	2.94341	0.00592296	0.0618322	PTPRF	Term2vsTerm1	FALSE	FALSE	FALSE	FALSE	FALSE
0.349078	19.08	2.94292	0.00593042	0.0618322	CD46	Term2vsTerm1	FALSE	FALSE	FALSE	FALSE	FALSE
-1.13929	18.1672	-2.95121	0.00593354	0.0618322	P01876	Term2vsTerm1	FALSE	TRUE	FALSE	FALSE	FALSE
0.446731	18.5371	2.9385	0.00599748	0.0623442	ASAH1	Term2vsTerm1	FALSE	FALSE	FALSE	FALSE	FALSE
0.496213	17.5442	2.93622	0.00603231	0.0624318	ITM2B	Term2vsTerm1	FALSE	FALSE	FALSE	FALSE	FALSE
0.83862	15.8803	2.93601	0.00603556	0.0624318	ABAT	Term2vsTerm1	FALSE	FALSE	FALSE	FALSE	FALSE
-0.513074	17.8977	-2.92878	0.00614754	0.0634342	MAN1A2	Term2vsTerm1	FALSE	FALSE	FALSE	FALSE	FALSE
-0.332519	18.3226	-2.92475	0.00621076	0.0639299	CAPRIN1	Term2vsTerm1	FALSE	FALSE	FALSE	FALSE	FALSE
0.372733	17.3334	2.9233	0.0062337	0.0640094	EPS8L2	Term2vsTerm1	FALSE	FALSE	FALSE	FALSE	FALSE
-0.317769	15.842	-2.92207	0.00625317	0.0640532	OSBPL9	Term2vsTerm1	FALSE	FALSE	FALSE	FALSE	FALSE
0.34132	16.3106	2.91941	0.00629549	0.0643301	CCNY	Term2vsTerm1	FALSE	FALSE	FALSE	FALSE	FALSE
-0.789035	16.4493	-2.91791	0.00631952	0.0644193	TFPI	Term2vsTerm1	FALSE	FALSE	FALSE	FALSE	FALSE
0.356616	18.5874	2.91433	0.00637712	0.0648494	LRP1	Term2vsTerm1	FALSE	FALSE	FALSE	FALSE	FALSE
-0.345315	18.8467	-2.91122	0.00642756	0.0652049	EIF4E	Term2vsTerm1	FALSE	FALSE	FALSE	FALSE	FALSE
-0.435751	16.4635	-2.90944	0.00645669	0.0652756	ACAD9	Term2vsTerm1	FALSE	FALSE	FALSE	FALSE	FALSE
0.820383	16.9205	2.90975	0.00646554	0.0652756	ERAP1	Term2vsTerm1	FALSE	FALSE	FALSE	FALSE	FALSE
0.620444	16.5994	2.9047	0.00653462	0.0655464	B4GAT1	Term2vsTerm1	FALSE	FALSE	FALSE	FALSE	FALSE
-0.569163	17.0113	-2.90461	0.00653605	0.0655464	SLC49A4	Term2vsTerm1	FALSE	FALSE	FALSE	FALSE	FALSE
-0.323782	18.6393	-2.90443	0.00653907	0.0655464	ATP6V0A1	Term2vsTerm1	FALSE	FALSE	FALSE	FALSE	FALSE
-2.00817	15.9043	-2.91196	0.00657165	0.0656665	ANGPT2	Term2vsTerm1	FALSE	TRUE	FALSE	FALSE	FALSE
0.325177	17.8702	2.90183	0.00658225	0.0656665	PSMA5	Term2vsTerm1	FALSE	FALSE	FALSE	FALSE	FALSE
0.236491	20.8525	2.89868	0.00663495	0.0660358	CDC42	Term2vsTerm1	FALSE	FALSE	FALSE	FALSE	FALSE
0.468401	17.0849	2.89688	0.00666523	0.0660521	HEBP2	Term2vsTerm1	FALSE	FALSE	FALSE	FALSE	FALSE
1.36219	16.3021	2.90376	0.00666796	0.0660521	STING1	Term2vsTerm1	FALSE	TRUE	FALSE	FALSE	FALSE
-0.307193	18.5793	-2.89541	0.00668991	0.0660573	SRPRB	Term2vsTerm1	FALSE	FALSE	FALSE	FALSE	FALSE
-1.05327	15.5201	-2.89483	0.00669987	0.0660573	PFKP	Term2vsTerm1	FALSE	TRUE	FALSE	FALSE	FALSE
0.568096	16.5459	2.89337	0.00672459	0.0661461	CSF2RA	Term2vsTerm1	FALSE	FALSE	FALSE	FALSE	FALSE
0.475081	16.8615	2.88848	0.00680819	0.0668123	ALDH3B1	Term2vsTerm1	FALSE	FALSE	FALSE	FALSE	FALSE
0.263346	19.8206	2.88577	0.00685491	0.0671143	TMEM43	Term2vsTerm1	FALSE	FALSE	FALSE	FALSE	FALSE
0.313349	17.4566	2.88251	0.00691148	0.0673579	SNAP29	Term2vsTerm1	FALSE	FALSE	FALSE	FALSE	FALSE
0.415382	18.8663	2.88175	0.00692472	0.0673579	DAB2	Term2vsTerm1	FALSE	FALSE	FALSE	FALSE	FALSE
-0.651969	16.8281	-2.88158	0.00692779	0.0673579	AURKAIP1	Term2vsTerm1	FALSE	FALSE	FALSE	FALSE	FALSE
0.336679	17.1246	2.87823	0.00698649	0.0677722	DNM1L	Term2vsTerm1	FALSE	FALSE	FALSE	FALSE	FALSE
0.540649	17.2901	2.87713	0.00700583	0.0678036	HSPA13	Term2vsTerm1	FALSE	FALSE	FALSE	FALSE	FALSE
-0.465589	16.616	-2.87536	0.00703724	0.0679513	FECH	Term2vsTerm1	FALSE	FALSE	FALSE	FALSE	FALSE
-0.545611	20.4102	-2.873	0.00707914	0.0681588	COL6A2	Term2vsTerm1	FALSE	FALSE	FALSE	FALSE	FALSE
-0.446232	16.6768	-2.87144	0.00710713	0.0681588	RBM17	Term2vsTerm1	FALSE	FALSE	FALSE	FALSE	FALSE
-0.558438	16.6997	-2.87143	0.00710729	0.0681588	TTC1	Term2vsTerm1	FALSE	FALSE	FALSE	FALSE	FALSE
0.601304	18.3329	2.86556	0.00721308	0.069016	CAVIN3	Term2vsTerm1	FALSE	FALSE	FALSE	FALSE	FALSE
0.440083	16.2965	2.86304	0.00725899	0.0692978	LRCH1	Term2vsTerm1	FALSE	FALSE	FALSE	FALSE	FALSE
-0.381523	17.328	-2.8619	0.00727972	0.0693385	GGCX	Term2vsTerm1	FALSE	FALSE	FALSE	FALSE	FALSE
-1.1541	16.6133	-2.86508	0.00732996	0.0696594	COL5A1	Term2vsTerm1	FALSE	TRUE	FALSE	FALSE	FALSE
0.275987	18.7308	2.85527	0.00740213	0.0701869	P23634	Term2vsTerm1	FALSE	FALSE	FALSE	FALSE	FALSE
-0.279251	17.0814	-2.85109	0.00748019	0.0707676	RBM15B	Term2vsTerm1	FALSE	FALSE	FALSE	FALSE	FALSE
0.449596	16.1817	2.84869	0.00752536	0.0710354	MTMR10	Term2vsTerm1	FALSE	FALSE	FALSE	FALSE	FALSE
0.432958	16.9932	2.84591	0.00757812	0.0713733	NUP188	Term2vsTerm1	FALSE	FALSE	FALSE	FALSE	FALSE
-0.548163	18.223	-2.84322	0.00762936	0.0716956	PDLIM7	Term2vsTerm1	FALSE	FALSE	FALSE	FALSE	FALSE
-0.416647	17.2452	-2.84132	0.00766573	0.0718769	SDF4	Term2vsTerm1	FALSE	FALSE	FALSE	FALSE	FALSE
-0.315725	17.87	-2.83964	0.00769818	0.0720208	EIF3D	Term2vsTerm1	FALSE	FALSE	FALSE	FALSE	FALSE
-0.408796	16.92	-2.83726	0.0077442	0.0720879	GOLM1	Term2vsTerm1	FALSE	FALSE	FALSE	FALSE	FALSE
0.403366	16.88	2.83677	0.00775376	0.0720879	STAMBP	Term2vsTerm1	FALSE	FALSE	FALSE	FALSE	FALSE
0.494598	17.155	2.83661	0.00775672	0.0720879	CLTCL1	Term2vsTerm1	FALSE	FALSE	FALSE	FALSE	FALSE
0.531465	19.6076	2.8279	0.00792777	0.0735152	CHIC2	Term2vsTerm1	FALSE	FALSE	FALSE	FALSE	FALSE
-0.673423	17.2069	-2.82597	0.00796617	0.0737089	DHCR7	Term2vsTerm1	FALSE	FALSE	FALSE	FALSE	FALSE
-0.347481	15.9206	-2.82195	0.00804656	0.0742895	COG1	Term2vsTerm1	FALSE	FALSE	FALSE	FALSE	FALSE
0.397358	17.3542	2.81997	0.0080865	0.0743547	SLC16A1	Term2vsTerm1	FALSE	FALSE	FALSE	FALSE	FALSE
-0.413577	20.0508	-2.81985	0.00808894	0.0743547	COL4A1	Term2vsTerm1	FALSE	FALSE	FALSE	FALSE	FALSE
0.402526	23.2358	2.81667	0.00815333	0.0746477	VIM	Term2vsTerm1	FALSE	FALSE	FALSE	FALSE	FALSE
0.363615	17.1792	2.81653	0.00815628	0.0746477	PEA15	Term2vsTerm1	FALSE	FALSE	FALSE	FALSE	FALSE
-0.432582	17.1301	-2.81237	0.00824128	0.0752304	WDR82	Term2vsTerm1	FALSE	FALSE	FALSE	FALSE	FALSE
-0.519916	17.2646	-2.81167	0.00825569	0.0752304	HMGN2	Term2vsTerm1	FALSE	FALSE	FALSE	FALSE	FALSE
-3.2858	16.1026	-2.82387	0.00828316	0.0752369	Q7Z404	Term2vsTerm1	FALSE	TRUE	FALSE	FALSE	FALSE
0.389062	16.3859	2.80936	0.00830354	0.0752369	SMS	Term2vsTerm1	FALSE	FALSE	FALSE	FALSE	FALSE
-0.520984	18.7743	-2.80905	0.00831002	0.0752369	APOH	Term2vsTerm1	FALSE	FALSE	FALSE	FALSE	FALSE
0.339316	18.478	2.80596	0.00837423	0.0756556	NUP58	Term2vsTerm1	FALSE	FALSE	FALSE	FALSE	FALSE
-0.475959	17.1076	-2.80486	0.00839712	0.0757	TRIP4	Term2vsTerm1	FALSE	FALSE	FALSE	FALSE	FALSE
0.246054	18.5374	2.80354	0.00842493	0.0757227	PURB	Term2vsTerm1	FALSE	FALSE	FALSE	FALSE	FALSE
-0.834878	20.5462	-2.80653	0.00843562	0.0757227	RPL34	Term2vsTerm1	FALSE	FALSE	FALSE	FALSE	FALSE
-0.66964	15.721	-2.79877	0.00852544	0.0763662	CDK18	Term2vsTerm1	FALSE	FALSE	FALSE	FALSE	FALSE
0.487055	15.9479	2.79643	0.00857535	0.0764954	PLXND1	Term2vsTerm1	FALSE	FALSE	FALSE	FALSE	FALSE
-0.624292	17.6442	-2.79639	0.0085762	0.0764954	FDFT1	Term2vsTerm1	FALSE	FALSE	FALSE	FALSE	FALSE
-0.855669	17.6506	-2.79772	0.00862215	0.0767426	FAU	Term2vsTerm1	FALSE	FALSE	FALSE	FALSE	FALSE
-0.448203	18.0283	-2.79235	0.00866289	0.0769426	SRSF11	Term2vsTerm1	FALSE	FALSE	FALSE	FALSE	FALSE
0.321841	20.0155	2.7892	0.00873093	0.0772892	STX7	Term2vsTerm1	FALSE	FALSE	FALSE	FALSE	FALSE
-0.357489	20.5362	-2.78885	0.00873863	0.0772892	RPL24	Term2vsTerm1	FALSE	FALSE	FALSE	FALSE	FALSE
-0.759954	15.744	-2.78579	0.00880531	0.0777157	PPP1R10	Term2vsTerm1	FALSE	FALSE	FALSE	FALSE	FALSE
-0.389721	17.8651	-2.7822	0.00888421	0.0780512	G3BP1	Term2vsTerm1	FALSE	FALSE	FALSE	FALSE	FALSE
-0.319699	16.3699	-2.7817	0.00889523	0.0780512	PRMT5	Term2vsTerm1	FALSE	FALSE	FALSE	FALSE	FALSE
0.278477	17.2007	2.78109	0.00890865	0.0780512	TNKS1BP1	Term2vsTerm1	FALSE	FALSE	FALSE	FALSE	FALSE
0.462005	22.3056	2.78069	0.00891749	0.0780512	HSPB1	Term2vsTerm1	FALSE	FALSE	FALSE	FALSE	FALSE
-0.390653	16.2147	-2.77863	0.00896313	0.078288	TBC1D5	Term2vsTerm1	FALSE	FALSE	FALSE	FALSE	FALSE
0.362722	18.2256	2.77734	0.00899186	0.0783762	GULP1	Term2vsTerm1	FALSE	FALSE	FALSE	FALSE	FALSE
0.261222	18.4348	2.7759	0.00902413	0.078495	ACTR2	Term2vsTerm1	FALSE	FALSE	FALSE	FALSE	FALSE
-0.439868	16.6683	-2.7731	0.00908699	0.0788788	ABCE1	Term2vsTerm1	FALSE	FALSE	FALSE	FALSE	FALSE
0.327899	16.1885	2.7702	0.00915247	0.0792805	PSMB7	Term2vsTerm1	FALSE	FALSE	FALSE	FALSE	FALSE
0.471519	21.3041	2.76939	0.00917093	0.0792805	CLTB	Term2vsTerm1	FALSE	FALSE	FALSE	FALSE	FALSE
0.794956	17.6168	2.77	0.00920953	0.0793377	TAP2	Term2vsTerm1	FALSE	FALSE	FALSE	FALSE	FALSE
0.429813	17.836	2.7671	0.00922311	0.0793377	IL1RAP	Term2vsTerm1	FALSE	FALSE	FALSE	FALSE	FALSE
0.274364	17.8878	2.76662	0.00923408	0.0793377	GNAQ	Term2vsTerm1	FALSE	FALSE	FALSE	FALSE	FALSE
-0.714501	16.1528	-2.76247	0.00932953	0.0799945	SCAF8	Term2vsTerm1	FALSE	FALSE	FALSE	FALSE	FALSE
0.322345	18.0143	2.75976	0.00939218	0.0803189	ATP2B1	Term2vsTerm1	FALSE	FALSE	FALSE	FALSE	FALSE
-0.489744	17.3394	-2.75919	0.00940551	0.0803189	CNN2	Term2vsTerm1	FALSE	FALSE	FALSE	FALSE	FALSE
0.350703	16.359	2.75696	0.00945739	0.0805984	ANKFY1	Term2vsTerm1	FALSE	FALSE	FALSE	FALSE	FALSE
-1.19877	16.0554	-2.75806	0.00951004	0.0808834	DHRSX	Term2vsTerm1	FALSE	TRUE	FALSE	FALSE	FALSE
-0.654291	16.6623	-2.75056	0.00960816	0.0813187	PDLIM3	Term2vsTerm1	FALSE	FALSE	FALSE	FALSE	FALSE
-0.24047	18.7174	-2.75009	0.00961931	0.0813187	PEF1	Term2vsTerm1	FALSE	FALSE	FALSE	FALSE	FALSE
0.357454	17.078	2.74949	0.00963371	0.0813187	NUP133	Term2vsTerm1	FALSE	FALSE	FALSE	FALSE	FALSE
-0.474047	18.5	-2.74929	0.00963849	0.0813187	SLC16A3	Term2vsTerm1	FALSE	FALSE	FALSE	FALSE	FALSE
0.264845	19.4935	2.74778	0.00967455	0.0814367	RAP1A	Term2vsTerm1	FALSE	FALSE	FALSE	FALSE	FALSE
0.34968	17.1959	2.74616	0.00971311	0.0814367	AP1G1	Term2vsTerm1	FALSE	FALSE	FALSE	FALSE	FALSE
-0.287534	16.6784	-2.74602	0.00971659	0.0814367	SEC24A	Term2vsTerm1	FALSE	FALSE	FALSE	FALSE	FALSE
0.310522	17.4812	2.74454	0.00975218	0.0814367	ATL3	Term2vsTerm1	FALSE	FALSE	FALSE	FALSE	FALSE
-1.26764	16.7224	-2.75097	0.00976717	0.0814367	RPL36AL	Term2vsTerm1	FALSE	TRUE	FALSE	FALSE	FALSE
-0.717934	17.8307	-2.74459	0.0097771	0.0814367	RBMX	Term2vsTerm1	FALSE	FALSE	FALSE	FALSE	FALSE
-0.399126	17.821	-2.74306	0.00978788	0.0814367	P3H1	Term2vsTerm1	FALSE	FALSE	FALSE	FALSE	FALSE
0.266147	16.9724	2.74177	0.00981902	0.0814489	TTC7B	Term2vsTerm1	FALSE	FALSE	FALSE	FALSE	FALSE
0.350648	16.7772	2.7414	0.00982804	0.0814489	EML2	Term2vsTerm1	FALSE	FALSE	FALSE	FALSE	FALSE
0.350923	18.6827	2.73987	0.00986507	0.0815491	ARF6	Term2vsTerm1	FALSE	FALSE	FALSE	FALSE	FALSE
-0.417424	16.3125	-2.73895	0.00988759	0.0815491	ABCB6	Term2vsTerm1	FALSE	FALSE	FALSE	FALSE	FALSE
-0.650556	17.1444	-2.73786	0.00991405	0.0815491	VCAN	Term2vsTerm1	FALSE	FALSE	FALSE	FALSE	FALSE
-0.581334	18.4152	-2.73772	0.00991762	0.0815491	IGF2BP1	Term2vsTerm1	FALSE	FALSE	FALSE	FALSE	FALSE
0.28284	17.6407	2.73649	0.00994775	0.0815744	SMAP2	Term2vsTerm1	FALSE	FALSE	FALSE	FALSE	FALSE
0.770966	16.5449	2.73601	0.00995944	0.0815744	AIF1L	Term2vsTerm1	FALSE	FALSE	FALSE	FALSE	FALSE
0.273232	19.1338	2.73411	0.0100062	0.0817758	F11R	Term2vsTerm1	FALSE	FALSE	FALSE	FALSE	FALSE
-5.48342	12.7339	-2.73343	0.0100229	0.0817758	COMP	Term2vsTerm1	FALSE	TRUE	FALSE	FALSE	FALSE
-1.14025	15.4461	-2.73252	0.0100453	0.0818004	CD320	Term2vsTerm1	FALSE	TRUE	FALSE	FALSE	FALSE
0.750542	16.843	2.72991	0.0101132	0.0821943	CADM3	Term2vsTerm1	FALSE	FALSE	FALSE	FALSE	FALSE
0.350667	17.5406	2.72626	0.0102012	0.08275	NUP54	Term2vsTerm1	FALSE	FALSE	FALSE	FALSE	FALSE
-0.343325	19.9245	-2.72215	0.0103049	0.083271	RPSA	Term2vsTerm1	FALSE	FALSE	FALSE	FALSE	FALSE
-0.358724	18.0458	-2.72215	0.010305	0.083271	ERLIN1	Term2vsTerm1	FALSE	FALSE	FALSE	FALSE	FALSE
0.34883	18.5409	2.72058	0.0103448	0.0834325	DYSF	Term2vsTerm1	FALSE	FALSE	FALSE	FALSE	FALSE
-0.624382	15.4808	-2.71946	0.0103734	0.0835031	EXOSC6	Term2vsTerm1	FALSE	FALSE	FALSE	FALSE	FALSE
0.420527	16.5543	2.71834	0.010402	0.083512	GNL1	Term2vsTerm1	FALSE	FALSE	FALSE	FALSE	FALSE
-2.06618	15.4297	-2.7228	0.0104142	0.083512	IGFBP2	Term2vsTerm1	FALSE	TRUE	FALSE	FALSE	FALSE
-0.288229	17.824	-2.71621	0.0104564	0.0836165	BZW1	Term2vsTerm1	FALSE	FALSE	FALSE	FALSE	FALSE
0.669044	16.9694	2.7158	0.010467	0.0836165	SLC7A8	Term2vsTerm1	FALSE	FALSE	FALSE	FALSE	FALSE
-0.407382	17.2805	-2.7122	0.0105598	0.0841987	SMU1	Term2vsTerm1	FALSE	FALSE	FALSE	FALSE	FALSE
0.257731	17.7217	2.71105	0.0105897	0.0842769	GOLGA7	Term2vsTerm1	FALSE	FALSE	FALSE	FALSE	FALSE
-0.623777	16.9065	-2.70933	0.0106346	0.0844746	SLC38A7	Term2vsTerm1	FALSE	FALSE	FALSE	FALSE	FALSE
-0.595091	17.5243	-2.70851	0.0106559	0.0844846	APOA4	Term2vsTerm1	FALSE	FALSE	FALSE	FALSE	FALSE
-0.277867	17.9315	-2.70631	0.0107137	0.0847831	SEC63	Term2vsTerm1	FALSE	FALSE	FALSE	FALSE	FALSE
0.335382	18.2737	2.70262	0.010811	0.0853924	YWHAG	Term2vsTerm1	FALSE	FALSE	FALSE	FALSE	FALSE
1.31327	16.8181	2.70706	0.0108888	0.0858463	AOC1	Term2vsTerm1	FALSE	TRUE	FALSE	FALSE	FALSE
-0.713118	16.2425	-2.69413	0.0110381	0.0868607	FIP1L1	Term2vsTerm1	FALSE	FALSE	FALSE	FALSE	FALSE
0.519272	16.0054	2.69302	0.0110681	0.0869339	PIEZO1	Term2vsTerm1	FALSE	FALSE	FALSE	FALSE	FALSE
-0.278309	16.0362	-2.68701	0.0112318	0.088056	HAX1	Term2vsTerm1	FALSE	FALSE	FALSE	FALSE	FALSE
-0.414596	16.8824	-2.67975	0.0114327	0.089233	CCDC186	Term2vsTerm1	FALSE	FALSE	FALSE	FALSE	FALSE
0.687061	20.6914	2.68049	0.0114406	0.089233	FBN3	Term2vsTerm1	FALSE	FALSE	FALSE	FALSE	FALSE
-0.264418	16.6222	-2.67929	0.0114456	0.089233	PLCB3	Term2vsTerm1	FALSE	FALSE	FALSE	FALSE	FALSE
-0.480007	16.5429	-2.67711	0.0115067	0.0895109	RAB23	Term2vsTerm1	FALSE	FALSE	FALSE	FALSE	FALSE
0.241131	17.2587	2.67623	0.0115314	0.0895109	EPS15L1	Term2vsTerm1	FALSE	FALSE	FALSE	FALSE	FALSE
-0.248506	18.7743	-2.67574	0.011545	0.0895109	EIF3G	Term2vsTerm1	FALSE	FALSE	FALSE	FALSE	FALSE
-1.26826	17.5255	-2.6787	0.0116974	0.0905258	NCBP2AS2	Term2vsTerm1	FALSE	TRUE	FALSE	FALSE	FALSE
0.259953	19.2079	2.66069	0.0119762	0.0923902	STX12	Term2vsTerm1	FALSE	FALSE	FALSE	FALSE	FALSE
-0.261598	16.1895	-2.66048	0.0119822	0.0923902	ZW10	Term2vsTerm1	FALSE	FALSE	FALSE	FALSE	FALSE
0.275409	17.6602	2.65958	0.0120085	0.0924239	GNB4	Term2vsTerm1	FALSE	FALSE	FALSE	FALSE	FALSE
0.486339	16.5676	2.65866	0.0120353	0.0924365	THOP1	Term2vsTerm1	FALSE	FALSE	FALSE	FALSE	FALSE
-0.987025	17.3613	-2.66343	0.0120541	0.0924365	COL5A2	Term2vsTerm1	FALSE	FALSE	FALSE	FALSE	FALSE
-1.17909	18.7352	-2.66329	0.0121405	0.0926375	TBX15	Term2vsTerm1	FALSE	TRUE	FALSE	FALSE	FALSE
0.296198	16.3936	2.65455	0.0121561	0.0926375	EXOC8	Term2vsTerm1	FALSE	FALSE	FALSE	FALSE	FALSE
-0.275229	19.664	-2.65437	0.0121616	0.0926375	BCAP31	Term2vsTerm1	FALSE	FALSE	FALSE	FALSE	FALSE
0.392121	16.8079	2.65414	0.0121683	0.0926375	LSR	Term2vsTerm1	FALSE	FALSE	FALSE	FALSE	FALSE
-0.438339	17.7228	-2.65073	0.0122696	0.0930163	MAN1C1	Term2vsTerm1	FALSE	FALSE	FALSE	FALSE	FALSE
0.498159	16.0051	2.65025	0.0122838	0.0930163	CORO7	Term2vsTerm1	FALSE	FALSE	FALSE	FALSE	FALSE
0.424776	17.1088	2.65023	0.0122843	0.0930163	P49189	Term2vsTerm1	FALSE	FALSE	FALSE	FALSE	FALSE
-0.44238	17.0673	-2.64791	0.0123539	0.0933748	SEC16A	Term2vsTerm1	FALSE	FALSE	FALSE	FALSE	FALSE
0.679298	15.4591	2.64313	0.0124979	0.0942943	PLCD3	Term2vsTerm1	FALSE	FALSE	FALSE	FALSE	FALSE
0.371467	16.834	2.6379	0.0126573	0.0953258	ALDH16A1	Term2vsTerm1	FALSE	FALSE	FALSE	FALSE	FALSE
-1.68886	16.0983	-2.64371	0.0127263	0.0956744	BDH1	Term2vsTerm1	FALSE	TRUE	FALSE	FALSE	FALSE
0.409755	17.3936	2.63138	0.0128588	0.0964981	RSU1	Term2vsTerm1	FALSE	FALSE	FALSE	FALSE	FALSE
0.289648	21.538	2.62775	0.0129719	0.097174	RAB33B	Term2vsTerm1	FALSE	FALSE	FALSE	FALSE	FALSE
-0.468948	18.7816	-2.6221	0.0131503	0.0983355	RPS6	Term2vsTerm1	FALSE	FALSE	FALSE	FALSE	FALSE
-0.301174	17.3031	-2.61987	0.0132212	0.0986904	SRP68	Term2vsTerm1	FALSE	FALSE	FALSE	FALSE	FALSE
0.276342	18.1039	2.61681	0.0133195	0.0990289	PDHA1	Term2vsTerm1	FALSE	FALSE	FALSE	FALSE	FALSE
-0.415317	17.6075	-2.61667	0.0133237	0.0990289	ZFPL1	Term2vsTerm1	FALSE	FALSE	FALSE	FALSE	FALSE
0.566509	18.1134	2.61626	0.0133372	0.0990289	PLSCR1	Term2vsTerm1	FALSE	FALSE	FALSE	FALSE	FALSE
0.21243	16.7607	2.6106	0.0135204	0.100083	FKBP15	Term2vsTerm1	FALSE	FALSE	FALSE	FALSE	FALSE
0.259501	17.841	2.61041	0.0135267	0.100083	ARPC2	Term2vsTerm1	FALSE	FALSE	FALSE	FALSE	FALSE
0.281675	16.7694	2.60829	0.013596	0.100419	EXOC5	Term2vsTerm1	FALSE	FALSE	FALSE	FALSE	FALSE
0.396342	20.8884	2.60445	0.0137222	0.101174	TF	Term2vsTerm1	FALSE	FALSE	FALSE	FALSE	FALSE
-0.684919	16.2235	-2.60312	0.0137662	0.101178	TRAPPC4	Term2vsTerm1	FALSE	FALSE	FALSE	FALSE	FALSE
0.325654	19.855	2.60164	0.0138154	0.101178	YWHAZ	Term2vsTerm1	FALSE	FALSE	FALSE	FALSE	FALSE
-0.503835	20.6036	-2.60162	0.013816	0.101178	COL6A1	Term2vsTerm1	FALSE	FALSE	FALSE	FALSE	FALSE
0.319939	19.5933	2.60153	0.0138188	0.101178	DENND4A	Term2vsTerm1	FALSE	FALSE	FALSE	FALSE	FALSE
0.656285	16.364	2.59959	0.0138835	0.101475	MMP15	Term2vsTerm1	FALSE	FALSE	FALSE	FALSE	FALSE
-0.331838	16.3973	-2.59739	0.0139573	0.101837	DHX29	Term2vsTerm1	FALSE	FALSE	FALSE	FALSE	FALSE
-0.375195	19.4538	-2.59615	0.013999	0.101965	TUSC3	Term2vsTerm1	FALSE	FALSE	FALSE	FALSE	FALSE
-0.369375	16.2897	-2.59179	0.0141465	0.102861	CNOT2	Term2vsTerm1	FALSE	FALSE	FALSE	FALSE	FALSE
-0.378937	19.0891	-2.58825	0.0142672	0.103371	MATR3	Term2vsTerm1	FALSE	FALSE	FALSE	FALSE	FALSE
0.363415	17.7071	2.58765	0.0142876	0.103371	EFHD2	Term2vsTerm1	FALSE	FALSE	FALSE	FALSE	FALSE
-0.402938	22.9835	-2.58757	0.0142903	0.103371	KRT8	Term2vsTerm1	FALSE	FALSE	FALSE	FALSE	FALSE
0.445446	16.5426	2.58629	0.0143343	0.103512	ALAD	Term2vsTerm1	FALSE	FALSE	FALSE	FALSE	FALSE
-0.337224	17.1022	-2.58436	0.0144008	0.103814	SLC38A10	Term2vsTerm1	FALSE	FALSE	FALSE	FALSE	FALSE
-0.405393	17.3788	-2.5831	0.0144443	0.103833	ST3GAL1	Term2vsTerm1	FALSE	FALSE	FALSE	FALSE	FALSE
0.25519	16.9501	2.58286	0.0144528	0.103833	NRP1	Term2vsTerm1	FALSE	FALSE	FALSE	FALSE	FALSE
0.827042	16.3036	2.58003	0.0145661	0.104386	CTSZ	Term2vsTerm1	FALSE	FALSE	FALSE	FALSE	FALSE
-0.399077	18.0221	-2.57922	0.0145794	0.104386	CNN3	Term2vsTerm1	FALSE	FALSE	FALSE	FALSE	FALSE
-0.384795	16.5746	-2.57777	0.0146304	0.104574	IK	Term2vsTerm1	FALSE	FALSE	FALSE	FALSE	FALSE
-0.444883	17.11	-2.57479	0.0147351	0.104999	RBM25	Term2vsTerm1	FALSE	FALSE	FALSE	FALSE	FALSE
1.0235	16.7467	2.57929	0.0147397	0.104999	LYZ	Term2vsTerm1	FALSE	TRUE	FALSE	FALSE	FALSE
0.512329	16.8996	2.57337	0.014785	0.105104	LYVE1	Term2vsTerm1	FALSE	FALSE	FALSE	FALSE	FALSE
-0.422867	16.7565	-2.57283	0.0148044	0.105104	CRTAP	Term2vsTerm1	FALSE	FALSE	FALSE	FALSE	FALSE
-0.501146	20.1059	-2.57001	0.0149046	0.105468	HNRNPA1	Term2vsTerm1	FALSE	FALSE	FALSE	FALSE	FALSE
-0.419427	17.0534	-2.56997	0.0149058	0.105468	U2SURP	Term2vsTerm1	FALSE	FALSE	FALSE	FALSE	FALSE
-0.321586	18.3754	-2.56714	0.015007	0.105925	COL4A2	Term2vsTerm1	FALSE	FALSE	FALSE	FALSE	FALSE
0.263338	17.8857	2.56676	0.0150206	0.105925	ACSL3	Term2vsTerm1	FALSE	FALSE	FALSE	FALSE	FALSE
0.274604	18.3292	2.56561	0.0150623	0.106041	RHOB	Term2vsTerm1	FALSE	FALSE	FALSE	FALSE	FALSE
0.261959	16.9101	2.56462	0.0150979	0.106114	PTPRA	Term2vsTerm1	FALSE	FALSE	FALSE	FALSE	FALSE
0.350877	17.5619	2.56302	0.0151558	0.106187	PAK2	Term2vsTerm1	FALSE	FALSE	FALSE	FALSE	FALSE
0.753673	19.2059	2.56497	0.0151868	0.106187	C15orf48	Term2vsTerm1	FALSE	FALSE	FALSE	FALSE	FALSE
0.373089	17.708	2.56192	0.0151954	0.106187	YWHAB	Term2vsTerm1	FALSE	FALSE	FALSE	FALSE	FALSE
-0.24943	18.1854	-2.56154	0.0152092	0.106187	ATP6V0D1	Term2vsTerm1	FALSE	FALSE	FALSE	FALSE	FALSE
0.357737	17.5417	2.55876	0.0153107	0.106718	SUN2	Term2vsTerm1	FALSE	FALSE	FALSE	FALSE	FALSE
0.42879	17.9684	2.55525	0.0154396	0.107439	DPP10	Term2vsTerm1	FALSE	FALSE	FALSE	FALSE	FALSE
0.56879	17.1226	2.54921	0.0156634	0.108816	CTSA	Term2vsTerm1	FALSE	FALSE	FALSE	FALSE	FALSE
0.893765	16.9779	2.54751	0.0158489	0.109924	OAS2	Term2vsTerm1	FALSE	FALSE	FALSE	FALSE	FALSE
0.734337	16.2401	2.54313	0.0158918	0.11004	NUTF2	Term2vsTerm1	FALSE	FALSE	FALSE	FALSE	FALSE
-0.239657	17.3948	-2.5362	0.0161558	0.111444	SCYL1	Term2vsTerm1	FALSE	FALSE	FALSE	FALSE	FALSE
-0.447382	18.2108	-2.53573	0.016174	0.111444	TIMM13	Term2vsTerm1	FALSE	FALSE	FALSE	FALSE	FALSE
0.434635	16.7979	2.53567	0.0161761	0.111444	GLB1	Term2vsTerm1	FALSE	FALSE	FALSE	FALSE	FALSE
0.51941	17.716	2.53504	0.0162004	0.111444	PRSS8	Term2vsTerm1	FALSE	FALSE	FALSE	FALSE	FALSE
-0.444772	17.1823	-2.53406	0.0162384	0.111523	ZNF326	Term2vsTerm1	FALSE	FALSE	FALSE	FALSE	FALSE
0.22095	19.6791	2.53021	0.0163875	0.112364	RAN	Term2vsTerm1	FALSE	FALSE	FALSE	FALSE	FALSE
0.292115	17.2693	2.52798	0.0164745	0.112777	PSMA6	Term2vsTerm1	FALSE	FALSE	FALSE	FALSE	FALSE
0.438274	18.1869	2.52361	0.0166459	0.113765	PBXIP1	Term2vsTerm1	FALSE	FALSE	FALSE	FALSE	FALSE
-0.329878	17.2666	-2.52074	0.0167599	0.114359	RBM22	Term2vsTerm1	FALSE	FALSE	FALSE	FALSE	FALSE
0.283382	18.758	2.51229	0.0170985	0.11648	TMX1	Term2vsTerm1	FALSE	FALSE	FALSE	FALSE	FALSE
-0.628995	18.6949	-2.51221	0.0171366	0.116551	LSS	Term2vsTerm1	FALSE	FALSE	FALSE	FALSE	FALSE
0.368276	16.993	2.50548	0.0173759	0.117394	WDFY1	Term2vsTerm1	FALSE	FALSE	FALSE	FALSE	FALSE
-1.28102	15.737	-2.50756	0.0173768	0.117394	PSG2	Term2vsTerm1	FALSE	TRUE	FALSE	FALSE	FALSE
0.253003	21.3627	2.50533	0.0173822	0.117394	ARL6IP5	Term2vsTerm1	FALSE	FALSE	FALSE	FALSE	FALSE
0.327228	17.6925	2.50517	0.0173889	0.117394	PSMA3	Term2vsTerm1	FALSE	FALSE	FALSE	FALSE	FALSE
-0.450927	18.2678	-2.5049	0.0174	0.117394	THRAP3	Term2vsTerm1	FALSE	FALSE	FALSE	FALSE	FALSE
0.378639	16.9407	2.50373	0.0174478	0.117529	STK3	Term2vsTerm1	FALSE	FALSE	FALSE	FALSE	FALSE
-0.187158	18.1951	-2.50056	0.0175792	0.118082	SEC23A	Term2vsTerm1	FALSE	FALSE	FALSE	FALSE	FALSE
0.374687	17.8815	2.49988	0.0176071	0.118082	TALDO1	Term2vsTerm1	FALSE	FALSE	FALSE	FALSE	FALSE
0.396065	16.2477	2.49972	0.0176141	0.118082	TXNRD1	Term2vsTerm1	FALSE	FALSE	FALSE	FALSE	FALSE
-0.336137	16.9684	-2.49739	0.0177111	0.118543	RAD50	Term2vsTerm1	FALSE	FALSE	FALSE	FALSE	FALSE
0.78233	15.5096	2.49405	0.0178511	0.119169	PDZD2	Term2vsTerm1	FALSE	FALSE	FALSE	FALSE	FALSE
-0.34974	18.3403	-2.49369	0.0178664	0.119169	ZYX	Term2vsTerm1	FALSE	FALSE	FALSE	FALSE	FALSE
-0.469779	18.1068	-2.49314	0.0178895	0.119169	GPX8	Term2vsTerm1	FALSE	FALSE	FALSE	FALSE	FALSE
0.485667	17.0347	2.48991	0.018026	0.119888	LAP3	Term2vsTerm1	FALSE	FALSE	FALSE	FALSE	FALSE
-0.377652	20.1173	-2.48481	0.0182439	0.120977	RPS21	Term2vsTerm1	FALSE	FALSE	FALSE	FALSE	FALSE
0.271781	16.7946	2.4847	0.0182487	0.120977	PSMA4	Term2vsTerm1	FALSE	FALSE	FALSE	FALSE	FALSE
-0.419962	17.592	-2.48406	0.0182759	0.120977	CBX5	Term2vsTerm1	FALSE	FALSE	FALSE	FALSE	FALSE
0.410836	16.2445	2.48196	0.0183667	0.121387	ITPR2	Term2vsTerm1	FALSE	FALSE	FALSE	FALSE	FALSE
-0.303613	16.9694	-2.47935	0.0184797	0.121798	ADAR	Term2vsTerm1	FALSE	FALSE	FALSE	FALSE	FALSE
0.612824	16.1675	2.47919	0.0184867	0.121798	NAGA	Term2vsTerm1	FALSE	FALSE	FALSE	FALSE	FALSE
0.419348	18.117	2.47834	0.0185236	0.121851	SNX12	Term2vsTerm1	FALSE	FALSE	FALSE	FALSE	FALSE
0.313757	17.2787	2.4774	0.0185644	0.121913	PRKACA	Term2vsTerm1	FALSE	FALSE	FALSE	FALSE	FALSE
-0.500236	16.903	-2.47634	0.018611	0.121913	EFEMP2	Term2vsTerm1	FALSE	FALSE	FALSE	FALSE	FALSE
-0.922673	16.4449	-2.47865	0.0186199	0.121913	COL6A6	Term2vsTerm1	FALSE	FALSE	FALSE	FALSE	FALSE
0.738685	16.7033	2.47508	0.0187005	0.12225	H6PD	Term2vsTerm1	FALSE	FALSE	FALSE	FALSE	FALSE
0.510861	15.5279	2.47226	0.0187901	0.122646	CIZ1	Term2vsTerm1	FALSE	FALSE	FALSE	FALSE	FALSE
-0.460926	25.291	-2.46506	0.0191099	0.12454	BAZ1A	Term2vsTerm1	FALSE	FALSE	FALSE	FALSE	FALSE
-0.605733	18.3225	-2.46442	0.0191664	0.124715	FKBP10	Term2vsTerm1	FALSE	FALSE	FALSE	FALSE	FALSE
-0.388157	18.6677	-2.46244	0.0192278	0.124922	TUBB6	Term2vsTerm1	FALSE	FALSE	FALSE	FALSE	FALSE
0.237726	17.7591	2.45929	0.0193702	0.125653	MTX2	Term2vsTerm1	FALSE	FALSE	FALSE	FALSE	FALSE
-0.942418	16.4054	-2.46026	0.0194417	0.125923	KRT17	Term2vsTerm1	FALSE	FALSE	FALSE	FALSE	FALSE
0.485145	16.3885	2.45669	0.0194882	0.126029	ESRRG	Term2vsTerm1	FALSE	FALSE	FALSE	FALSE	FALSE
0.212662	17.6536	2.45297	0.0196587	0.126814	TMEM30A	Term2vsTerm1	FALSE	FALSE	FALSE	FALSE	FALSE
0.288429	17.4706	2.45273	0.0196698	0.126814	STX3	Term2vsTerm1	FALSE	FALSE	FALSE	FALSE	FALSE
0.342699	16.9569	2.45197	0.0197048	0.126846	PPME1	Term2vsTerm1	FALSE	FALSE	FALSE	FALSE	FALSE
-0.304367	17.2578	-2.45117	0.0197417	0.12689	SPNS1	Term2vsTerm1	FALSE	FALSE	FALSE	FALSE	FALSE
0.243448	21.6368	2.44916	0.0198347	0.127293	ATP5F1A	Term2vsTerm1	FALSE	FALSE	FALSE	FALSE	FALSE
0.282505	18.2819	2.44833	0.0198728	0.127343	PDHB	Term2vsTerm1	FALSE	FALSE	FALSE	FALSE	FALSE
-0.42695	16.0547	-2.44549	0.020005	0.127814	GNL3	Term2vsTerm1	FALSE	FALSE	FALSE	FALSE	FALSE
1.22106	15.9199	2.44852	0.020007	0.127814	GGT5	Term2vsTerm1	FALSE	TRUE	FALSE	FALSE	FALSE
-0.266696	17.8941	-2.44262	0.0201397	0.128301	RMDN3	Term2vsTerm1	FALSE	FALSE	FALSE	FALSE	FALSE
-0.633812	19.0206	-2.44352	0.0201442	0.128301	PLG	Term2vsTerm1	FALSE	FALSE	FALSE	FALSE	FALSE
0.491328	16.9768	2.43784	0.0203655	0.129462	MECP2	Term2vsTerm1	FALSE	FALSE	FALSE	FALSE	FALSE
0.289939	18.3851	2.43737	0.0203879	0.129462	ACTR1B	Term2vsTerm1	FALSE	FALSE	FALSE	FALSE	FALSE
-0.636146	15.7065	-2.43605	0.0204508	0.129665	MCCC1	Term2vsTerm1	FALSE	FALSE	FALSE	FALSE	FALSE
0.382165	17.8179	2.43477	0.0205116	0.129711	LIMS1	Term2vsTerm1	FALSE	FALSE	FALSE	FALSE	FALSE
0.440419	17.7319	2.4346	0.0205196	0.129711	PON2	Term2vsTerm1	FALSE	FALSE	FALSE	FALSE	FALSE
0.201731	19.7476	2.43229	0.0206306	0.130096	DNM3	Term2vsTerm1	FALSE	FALSE	FALSE	FALSE	FALSE
-0.749868	19.6071	-2.4344	0.0206717	0.130096	DCN	Term2vsTerm1	FALSE	FALSE	FALSE	FALSE	FALSE
-0.436821	17.5049	-2.4314	0.0206732	0.130096	LONP1	Term2vsTerm1	FALSE	FALSE	FALSE	FALSE	FALSE
-0.383105	15.7727	-2.43046	0.0207183	0.130185	AKAP9	Term2vsTerm1	FALSE	FALSE	FALSE	FALSE	FALSE
0.426044	16.8403	2.42725	0.0208741	0.130968	LGMN	Term2vsTerm1	FALSE	FALSE	FALSE	FALSE	FALSE
0.497567	16.9711	2.42199	0.0211308	0.132182	UFM1	Term2vsTerm1	FALSE	FALSE	FALSE	FALSE	FALSE
0.460354	17.0177	2.42181	0.0211396	0.132182	FAP	Term2vsTerm1	FALSE	FALSE	FALSE	FALSE	FALSE
0.233564	18.8252	2.42136	0.0211616	0.132182	PACSIN2	Term2vsTerm1	FALSE	FALSE	FALSE	FALSE	FALSE
0.599811	17.0135	2.42035	0.0212113	0.132296	LGALS9	Term2vsTerm1	FALSE	FALSE	FALSE	FALSE	FALSE
0.305946	16.942	2.41888	0.021284	0.132553	DAG1	Term2vsTerm1	FALSE	FALSE	FALSE	FALSE	FALSE
-0.59533	16.2038	-2.41775	0.0213396	0.132703	SERPINC1	Term2vsTerm1	FALSE	FALSE	FALSE	FALSE	FALSE
0.32587	20.2443	2.41672	0.021391	0.132794	CD151	Term2vsTerm1	FALSE	FALSE	FALSE	FALSE	FALSE
-1.07752	18.8873	-2.4226	0.0214173	0.132794	OGN	Term2vsTerm1	FALSE	TRUE	FALSE	FALSE	FALSE
-0.415636	16.8697	-2.41476	0.0214883	0.133038	SON	Term2vsTerm1	FALSE	FALSE	FALSE	FALSE	FALSE
-0.324624	16.7059	-2.41357	0.0215476	0.133114	MIA2	Term2vsTerm1	FALSE	FALSE	FALSE	FALSE	FALSE
-0.554502	16.9187	-2.41325	0.0215639	0.133114	NSA2	Term2vsTerm1	FALSE	FALSE	FALSE	FALSE	FALSE
0.349402	16.7671	2.41034	0.0217098	0.133662	PYGL	Term2vsTerm1	FALSE	FALSE	FALSE	FALSE	FALSE
-0.463238	16.4908	-2.41022	0.021716	0.133662	YBX1	Term2vsTerm1	FALSE	FALSE	FALSE	FALSE	FALSE
-0.443171	16.1533	-2.40794	0.0218308	0.134172	ABI2	Term2vsTerm1	FALSE	FALSE	FALSE	FALSE	FALSE
0.398474	17.7146	2.40115	0.0221766	0.136083	PGAM1	Term2vsTerm1	FALSE	FALSE	FALSE	FALSE	FALSE
0.248859	16.9866	2.4	0.0222357	0.136083	PLEKHO2	Term2vsTerm1	FALSE	FALSE	FALSE	FALSE	FALSE
-0.399345	17.1857	-2.39913	0.0222805	0.136083	CPSF6	Term2vsTerm1	FALSE	FALSE	FALSE	FALSE	FALSE
-0.357404	17.0014	-2.39901	0.0222867	0.136083	CDC5L	Term2vsTerm1	FALSE	FALSE	FALSE	FALSE	FALSE
0.398662	16.4629	2.39869	0.0223034	0.136083	RIC8A	Term2vsTerm1	FALSE	FALSE	FALSE	FALSE	FALSE
-0.642171	15.9603	-2.39796	0.0223411	0.136116	PROM2	Term2vsTerm1	FALSE	FALSE	FALSE	FALSE	FALSE
0.366926	17.3128	2.3909	0.0227082	0.137676	EFNB1	Term2vsTerm1	FALSE	FALSE	FALSE	FALSE	FALSE
0.356235	17.0476	2.39089	0.022709	0.137676	GDI1	Term2vsTerm1	FALSE	FALSE	FALSE	FALSE	FALSE
0.26626	18.1099	2.39053	0.0227279	0.137676	CDS2	Term2vsTerm1	FALSE	FALSE	FALSE	FALSE	FALSE
0.216013	19.074	2.39053	0.022728	0.137676	ITGA6	Term2vsTerm1	FALSE	FALSE	FALSE	FALSE	FALSE
-0.562302	18.3406	-2.3888	0.0228233	0.137956	CABP7	Term2vsTerm1	FALSE	FALSE	FALSE	FALSE	FALSE
-0.38831	17.9005	-2.3878	0.0228714	0.137956	TENT5A	Term2vsTerm1	FALSE	FALSE	FALSE	FALSE	FALSE
0.544024	17.2081	2.38778	0.0228726	0.137956	NYAP1	Term2vsTerm1	FALSE	FALSE	FALSE	FALSE	FALSE
-0.295522	18.3978	-2.38557	0.0229893	0.138462	DNAJB11	Term2vsTerm1	FALSE	FALSE	FALSE	FALSE	FALSE
0.326416	17.1305	2.38465	0.0230381	0.138487	CLDND1	Term2vsTerm1	FALSE	FALSE	FALSE	FALSE	FALSE
-0.446838	17.1625	-2.38425	0.0230593	0.138487	TRAM2	Term2vsTerm1	FALSE	FALSE	FALSE	FALSE	FALSE
0.339316	16.0641	2.38214	0.0231718	0.138965	ARFGEF1	Term2vsTerm1	FALSE	FALSE	FALSE	FALSE	FALSE
0.57854	17.0521	2.37573	0.0235165	0.140831	NEMP1	Term2vsTerm1	FALSE	FALSE	FALSE	FALSE	FALSE
0.212058	20.0395	2.37475	0.0235696	0.140893	TMEM109	Term2vsTerm1	FALSE	FALSE	FALSE	FALSE	FALSE
0.441019	16.245	2.3743	0.0235937	0.140893	TLE5	Term2vsTerm1	FALSE	FALSE	FALSE	FALSE	FALSE
0.308283	17.7515	2.37348	0.0236385	0.140961	CSE1L	Term2vsTerm1	FALSE	FALSE	FALSE	FALSE	FALSE
0.3133	17.1067	2.37253	0.02369	0.141028	ACSL4	Term2vsTerm1	FALSE	FALSE	FALSE	FALSE	FALSE
0.415623	16.7062	2.37204	0.0237169	0.141028	GRHL2	Term2vsTerm1	FALSE	FALSE	FALSE	FALSE	FALSE
0.455015	17.3931	2.37142	0.0237506	0.14103	SMPD4	Term2vsTerm1	FALSE	FALSE	FALSE	FALSE	FALSE
0.221679	18.3053	2.3698	0.0238389	0.141031	ARPC5	Term2vsTerm1	FALSE	FALSE	FALSE	FALSE	FALSE
0.320672	17.4897	2.36929	0.0238669	0.141031	FHL2	Term2vsTerm1	FALSE	FALSE	FALSE	FALSE	FALSE
0.439352	17.9959	2.36907	0.023879	0.141031	RAB3B	Term2vsTerm1	FALSE	FALSE	FALSE	FALSE	FALSE
-0.325812	17.3212	-2.36897	0.0238849	0.141031	GALNT2	Term2vsTerm1	FALSE	FALSE	FALSE	FALSE	FALSE
-0.27959	17.3713	-2.36773	0.0239526	0.141233	EML4	Term2vsTerm1	FALSE	FALSE	FALSE	FALSE	FALSE
-0.203046	18.198	-2.36601	0.0240476	0.141595	CCT3	Term2vsTerm1	FALSE	FALSE	FALSE	FALSE	FALSE
0.432933	16.766	2.36383	0.0241683	0.142107	TMEM209	Term2vsTerm1	FALSE	FALSE	FALSE	FALSE	FALSE
0.259518	16.8598	2.36099	0.0243262	0.142836	VPS26B	Term2vsTerm1	FALSE	FALSE	FALSE	FALSE	FALSE
0.365165	16.7021	2.35856	0.0244621	0.143265	NUP85	Term2vsTerm1	FALSE	FALSE	FALSE	FALSE	FALSE
0.342573	16.8157	2.35847	0.0244674	0.143265	CCDC93	Term2vsTerm1	FALSE	FALSE	FALSE	FALSE	FALSE
-0.581332	16.905	-2.35431	0.0247015	0.144135	P4HA2	Term2vsTerm1	FALSE	FALSE	FALSE	FALSE	FALSE
0.317048	18.3256	2.3541	0.0247134	0.144135	ARHGDIA	Term2vsTerm1	FALSE	FALSE	FALSE	FALSE	FALSE
-0.348149	17.4383	-2.35401	0.0247186	0.144135	PTK7	Term2vsTerm1	FALSE	FALSE	FALSE	FALSE	FALSE
0.333014	18.7235	2.35171	0.0248491	0.144695	PCYOX1	Term2vsTerm1	FALSE	FALSE	FALSE	FALSE	FALSE
-0.322952	16.9809	-2.34831	0.0250432	0.145624	USP10	Term2vsTerm1	FALSE	FALSE	FALSE	FALSE	FALSE
0.311332	22.1154	2.3476	0.0250842	0.145661	ACTN2	Term2vsTerm1	FALSE	FALSE	FALSE	FALSE	FALSE
-0.331752	17.2381	-2.34305	0.0253464	0.146857	MRE11	Term2vsTerm1	FALSE	FALSE	FALSE	FALSE	FALSE
0.938174	16.7516	2.34657	0.0253599	0.146857	HLA-DRA	Term2vsTerm1	FALSE	FALSE	FALSE	FALSE	FALSE
0.272462	18.1415	2.33999	0.0255238	0.147603	TMED1	Term2vsTerm1	FALSE	FALSE	FALSE	FALSE	FALSE
0.28973	16.3197	2.33883	0.0255918	0.147793	LRBA	Term2vsTerm1	FALSE	FALSE	FALSE	FALSE	FALSE
-0.318723	17.1967	-2.33669	0.0257169	0.148312	GFPT2	Term2vsTerm1	FALSE	FALSE	FALSE	FALSE	FALSE
0.38446	15.5676	2.3353	0.0257986	0.148497	CRK	Term2vsTerm1	FALSE	FALSE	FALSE	FALSE	FALSE
0.262891	19.0278	2.33424	0.0258611	0.148497	MYADM	Term2vsTerm1	FALSE	FALSE	FALSE	FALSE	FALSE
0.59114	19.3283	2.33481	0.0258711	0.148497	POTEI	Term2vsTerm1	FALSE	FALSE	FALSE	FALSE	FALSE
0.309075	17.32	2.33375	0.02589	0.148497	PNKD	Term2vsTerm1	FALSE	FALSE	FALSE	FALSE	FALSE
-0.24571	18.353	-2.33266	0.0259543	0.148649	SYNCRIP	Term2vsTerm1	FALSE	FALSE	FALSE	FALSE	FALSE
0.321329	17.6452	2.33211	0.0259871	0.148649	SNX6	Term2vsTerm1	FALSE	FALSE	FALSE	FALSE	FALSE
-0.319847	19.3064	-2.33118	0.0260422	0.148751	RPS3A	Term2vsTerm1	FALSE	FALSE	FALSE	FALSE	FALSE
-0.277846	19.5839	-2.33062	0.0260756	0.148751	MGST2	Term2vsTerm1	FALSE	FALSE	FALSE	FALSE	FALSE
-0.309687	15.9509	-2.32756	0.026258	0.149363	COG2	Term2vsTerm1	FALSE	FALSE	FALSE	FALSE	FALSE
0.374298	16.858	2.32713	0.0262839	0.149363	TEAD3	Term2vsTerm1	FALSE	FALSE	FALSE	FALSE	FALSE
-1.15752	15.256	-2.32703	0.0262894	0.149363	UBE2O	Term2vsTerm1	FALSE	TRUE	FALSE	FALSE	FALSE
-0.4812	16.1213	-2.3259	0.0263572	0.149547	NASP	Term2vsTerm1	FALSE	FALSE	FALSE	FALSE	FALSE
1.06715	16.5807	2.32807	0.0264862	0.15002	CCDC116	Term2vsTerm1	FALSE	TRUE	FALSE	FALSE	FALSE
0.255159	18.52	2.32333	0.0265118	0.15002	ARPC3	Term2vsTerm1	FALSE	FALSE	FALSE	FALSE	FALSE
-0.544365	17.5003	-2.32118	0.026642	0.1504	ECH1	Term2vsTerm1	FALSE	FALSE	FALSE	FALSE	FALSE
-0.514772	16.0588	-2.32098	0.0266538	0.1504	AASDHPPT	Term2vsTerm1	FALSE	FALSE	FALSE	FALSE	FALSE
-0.375593	19.0638	-2.32045	0.0266861	0.1504	HM13	Term2vsTerm1	FALSE	FALSE	FALSE	FALSE	FALSE
0.451352	17.3365	2.31843	0.0268089	0.15081	PAK1	Term2vsTerm1	FALSE	FALSE	FALSE	FALSE	FALSE
0.357318	17.0727	2.31808	0.0268305	0.15081	NUP37	Term2vsTerm1	FALSE	FALSE	FALSE	FALSE	FALSE
0.646134	16.3914	2.31606	0.0269538	0.1513	JAK1	Term2vsTerm1	FALSE	FALSE	FALSE	FALSE	FALSE
-0.56585	16.0907	-2.31485	0.0270276	0.151387	IRF6	Term2vsTerm1	FALSE	FALSE	FALSE	FALSE	FALSE
0.322702	18.7902	2.31422	0.0270664	0.151387	F13A1	Term2vsTerm1	FALSE	FALSE	FALSE	FALSE	FALSE
-0.242599	16.8798	-2.31372	0.0270974	0.151387	CSDE1	Term2vsTerm1	FALSE	FALSE	FALSE	FALSE	FALSE
-0.421965	17.0328	-2.31334	0.0271205	0.151387	SLC31A1	Term2vsTerm1	FALSE	FALSE	FALSE	FALSE	FALSE
-0.547681	16.6542	-2.31288	0.0271489	0.151387	EXOSC9	Term2vsTerm1	FALSE	FALSE	FALSE	FALSE	FALSE
-0.343399	20.8218	-2.31128	0.0272481	0.151693	RPS8	Term2vsTerm1	FALSE	FALSE	FALSE	FALSE	FALSE
0.363881	18.6641	2.31083	0.0272759	0.151693	EPN1	Term2vsTerm1	FALSE	FALSE	FALSE	FALSE	FALSE
-0.368057	16.9367	-2.30967	0.0273472	0.151889	PRRC2C	Term2vsTerm1	FALSE	FALSE	FALSE	FALSE	FALSE
0.267268	17.0162	2.30871	0.0274071	0.152021	PA2G4	Term2vsTerm1	FALSE	FALSE	FALSE	FALSE	FALSE
0.880143	14.7351	2.3069	0.0275201	0.152312	APBB2	Term2vsTerm1	FALSE	FALSE	FALSE	FALSE	FALSE
0.294425	17.8923	2.30601	0.0275756	0.152312	ARHGAP17	Term2vsTerm1	FALSE	FALSE	FALSE	FALSE	FALSE
0.532631	16.7949	2.30477	0.0276532	0.152312	PDE6D	Term2vsTerm1	FALSE	FALSE	FALSE	FALSE	FALSE
-1.71272	15.6921	-2.30951	0.0276538	0.152312	JCHAIN	Term2vsTerm1	FALSE	TRUE	FALSE	FALSE	FALSE
-0.316524	17.7089	-2.30442	0.0276751	0.152312	UBQLN1	Term2vsTerm1	FALSE	FALSE	FALSE	FALSE	FALSE
-0.421377	16.7792	-2.30418	0.0276898	0.152312	MCM5	Term2vsTerm1	FALSE	FALSE	FALSE	FALSE	FALSE
-0.461967	16.4645	-2.30382	0.0277128	0.152312	GALK1	Term2vsTerm1	FALSE	FALSE	FALSE	FALSE	FALSE
-0.735841	18.4654	-2.30423	0.0278751	0.152962	SRSF9	Term2vsTerm1	FALSE	FALSE	FALSE	FALSE	FALSE
0.266472	17.2149	2.30034	0.0279318	0.152962	TMEM87A	Term2vsTerm1	FALSE	FALSE	FALSE	FALSE	FALSE
-0.481675	17.1913	-2.30021	0.0279402	0.152962	SERPINF2	Term2vsTerm1	FALSE	FALSE	FALSE	FALSE	FALSE
0.3759	16.0677	2.29896	0.028019	0.152982	HSPA12B	Term2vsTerm1	FALSE	FALSE	FALSE	FALSE	FALSE
0.546164	16.5753	2.29835	0.028058	0.152982	CD274	Term2vsTerm1	FALSE	FALSE	FALSE	FALSE	FALSE
0.255241	16.4529	2.29789	0.0280871	0.152982	MAP1S	Term2vsTerm1	FALSE	FALSE	FALSE	FALSE	FALSE
-0.365474	18.9899	-2.29786	0.028089	0.152982	SNRNP70	Term2vsTerm1	FALSE	FALSE	FALSE	FALSE	FALSE
0.777343	16.4174	2.2974	0.028181	0.153284	LAMA4	Term2vsTerm1	FALSE	FALSE	FALSE	FALSE	FALSE
-0.277178	16.2032	-2.28948	0.0286262	0.155505	ESRP1	Term2vsTerm1	FALSE	FALSE	FALSE	FALSE	FALSE
0.325647	16.5513	2.2888	0.02867	0.155542	CDC42EP4	Term2vsTerm1	FALSE	FALSE	FALSE	FALSE	FALSE
-0.595745	16.9786	-2.28739	0.0287615	0.155659	IGFBP3	Term2vsTerm1	FALSE	FALSE	FALSE	FALSE	FALSE
-0.570823	15.5084	-2.28733	0.0287654	0.155659	EXOSC10	Term2vsTerm1	FALSE	FALSE	FALSE	FALSE	FALSE
0.526305	16.4005	2.2861	0.0288452	0.155733	NECTIN3	Term2vsTerm1	FALSE	FALSE	FALSE	FALSE	FALSE
0.660227	17.5112	2.2865	0.0289102	0.155733	ITGA2B	Term2vsTerm1	FALSE	FALSE	FALSE	FALSE	FALSE
-0.295361	16.3398	-2.28496	0.02892	0.155733	INPP5K	Term2vsTerm1	FALSE	FALSE	FALSE	FALSE	FALSE
-0.400701	18.2414	-2.28385	0.0289923	0.155733	MAP4	Term2vsTerm1	FALSE	FALSE	FALSE	FALSE	FALSE
-0.725544	20.5575	-2.28631	0.0290063	0.155733	CLU	Term2vsTerm1	FALSE	FALSE	FALSE	FALSE	FALSE
-0.287439	17.4944	-2.28363	0.0290064	0.155733	EIF4B	Term2vsTerm1	FALSE	FALSE	FALSE	FALSE	FALSE
0.21718	18.7376	2.2829	0.0290547	0.155733	RAP2C	Term2vsTerm1	FALSE	FALSE	FALSE	FALSE	FALSE
0.387398	16.1531	2.28258	0.029075	0.155733	PLEKHA1	Term2vsTerm1	FALSE	FALSE	FALSE	FALSE	FALSE
-0.375186	19.1914	-2.282	0.0291137	0.155742	RPS17	Term2vsTerm1	FALSE	FALSE	FALSE	FALSE	FALSE
0.242641	16.9876	2.28119	0.0291664	0.155825	PAFAH1B1	Term2vsTerm1	FALSE	FALSE	FALSE	FALSE	FALSE
-0.257806	16.7856	-2.27996	0.0292476	0.155913	CD2AP	Term2vsTerm1	FALSE	FALSE	FALSE	FALSE	FALSE
-0.290153	17.189	-2.27982	0.0292568	0.155913	NME3	Term2vsTerm1	FALSE	FALSE	FALSE	FALSE	FALSE
-0.524747	16.0216	-2.27511	0.0295688	0.157376	TACC1	Term2vsTerm1	FALSE	FALSE	FALSE	FALSE	FALSE
-0.247394	18.4615	-2.27451	0.0296086	0.157389	HDLBP	Term2vsTerm1	FALSE	FALSE	FALSE	FALSE	FALSE
-0.769012	15.6263	-2.27381	0.0296552	0.157438	CENPC	Term2vsTerm1	FALSE	FALSE	FALSE	FALSE	FALSE
0.270986	16.1714	2.26691	0.0301193	0.159532	WASHC4	Term2vsTerm1	FALSE	FALSE	FALSE	FALSE	FALSE
-0.415847	16.8083	-2.26682	0.0301254	0.159532	CSTF1	Term2vsTerm1	FALSE	FALSE	FALSE	FALSE	FALSE
-0.235203	18.9007	-2.26579	0.0301948	0.159699	RER1	Term2vsTerm1	FALSE	FALSE	FALSE	FALSE	FALSE
-0.518254	17.3716	-2.2619	0.0304599	0.160899	P06312	Term2vsTerm1	FALSE	FALSE	FALSE	FALSE	FALSE
0.330551	17.0559	2.25723	0.0307807	0.162317	PPT1	Term2vsTerm1	FALSE	FALSE	FALSE	FALSE	FALSE
-0.270022	17.772	-2.25676	0.030813	0.162317	NAP1L1	Term2vsTerm1	FALSE	FALSE	FALSE	FALSE	FALSE
-0.63599	16.4174	-2.25631	0.030844	0.162317	MCM7	Term2vsTerm1	FALSE	FALSE	FALSE	FALSE	FALSE
0.216893	18.4568	2.25432	0.0309816	0.162837	GNAI3	Term2vsTerm1	FALSE	FALSE	FALSE	FALSE	FALSE
0.397818	16.8266	2.25306	0.0310696	0.163096	XPC	Term2vsTerm1	FALSE	FALSE	FALSE	FALSE	FALSE
0.556786	16.85	2.25117	0.0312016	0.163585	NAALADL2	Term2vsTerm1	FALSE	FALSE	FALSE	FALSE	FALSE
-0.365961	18.7606	-2.25035	0.0312585	0.163614	LUC7L2	Term2vsTerm1	FALSE	FALSE	FALSE	FALSE	FALSE
-0.674957	15.9677	-2.24997	0.031285	0.163614	MCM6	Term2vsTerm1	FALSE	FALSE	FALSE	FALSE	FALSE
0.228709	16.4473	2.24885	0.0313636	0.163822	AKAP13	Term2vsTerm1	FALSE	FALSE	FALSE	FALSE	FALSE
0.41124	18.3474	2.24554	0.0315965	0.164566	CD44	Term2vsTerm1	FALSE	FALSE	FALSE	FALSE	FALSE
-0.298231	17.3304	-2.24481	0.0316485	0.164566	MPZL1	Term2vsTerm1	FALSE	FALSE	FALSE	FALSE	FALSE
-0.282619	16.7367	-2.2448	0.031649	0.164566	PUM1	Term2vsTerm1	FALSE	FALSE	FALSE	FALSE	FALSE
-0.346534	17.793	-2.24448	0.0316718	0.164566	ABCD1	Term2vsTerm1	FALSE	FALSE	FALSE	FALSE	FALSE
1.01622	16.9459	2.24782	0.0317455	0.164566	ISG15	Term2vsTerm1	FALSE	TRUE	FALSE	FALSE	FALSE
0.288672	19.1741	2.24303	0.0317742	0.164566	PPIA	Term2vsTerm1	FALSE	FALSE	FALSE	FALSE	FALSE
0.930835	16.0207	2.24434	0.0317796	0.164566	APOL2	Term2vsTerm1	FALSE	FALSE	FALSE	FALSE	FALSE
1.67005	17.2185	2.24968	0.0318233	0.16459	MFGE8	Term2vsTerm1	FALSE	TRUE	FALSE	FALSE	FALSE
-0.656167	15.0716	-2.24124	0.0319018	0.164794	SETD3	Term2vsTerm1	FALSE	FALSE	FALSE	FALSE	FALSE
-2.43601	15.5076	-2.24348	0.0321406	0.165653	LOX	Term2vsTerm1	FALSE	TRUE	FALSE	FALSE	FALSE
0.890353	16.8239	2.24125	0.032147	0.165653	NAB2	Term2vsTerm1	FALSE	FALSE	FALSE	FALSE	FALSE
-0.722017	19.7048	-2.23972	0.0322217	0.165741	FBLN1	Term2vsTerm1	FALSE	FALSE	FALSE	FALSE	FALSE
0.223081	17.6226	2.23529	0.0323284	0.165741	PSMA1	Term2vsTerm1	FALSE	FALSE	FALSE	FALSE	FALSE
0.283553	17.0459	2.23488	0.0323576	0.165741	DNPEP	Term2vsTerm1	FALSE	FALSE	FALSE	FALSE	FALSE
0.634691	16.288	2.23478	0.0323654	0.165741	TNFAIP2	Term2vsTerm1	FALSE	FALSE	FALSE	FALSE	FALSE
0.75352	16.2919	2.23532	0.0323725	0.165741	NIPSNAP3A	Term2vsTerm1	FALSE	FALSE	FALSE	FALSE	FALSE
0.732691	18.2058	2.23733	0.0324002	0.165741	HLA-A	Term2vsTerm1	FALSE	FALSE	FALSE	FALSE	FALSE
0.309348	16.1766	2.23364	0.0324477	0.165783	PPM1A	Term2vsTerm1	FALSE	FALSE	FALSE	FALSE	FALSE
-0.305371	19.5565	-2.23208	0.0325602	0.166113	U2AF1	Term2vsTerm1	FALSE	FALSE	FALSE	FALSE	FALSE
-1.10398	18.4155	-2.2372	0.0325912	0.166113	P01871	Term2vsTerm1	FALSE	TRUE	FALSE	FALSE	FALSE
-0.269317	16.4948	-2.22729	0.0329101	0.167305	GOLGA4	Term2vsTerm1	FALSE	FALSE	FALSE	FALSE	FALSE
-0.402851	17.0181	-2.22659	0.0329614	0.167305	ERH	Term2vsTerm1	FALSE	FALSE	FALSE	FALSE	FALSE
-0.235519	17.074	-2.22644	0.032972	0.167305	PPP1R12A	Term2vsTerm1	FALSE	FALSE	FALSE	FALSE	FALSE
0.552741	15.7256	2.22577	0.0330211	0.167305	ARHGEF6	Term2vsTerm1	FALSE	FALSE	FALSE	FALSE	FALSE
-0.2137	18.0824	-2.22574	0.0330239	0.167305	SEC62	Term2vsTerm1	FALSE	FALSE	FALSE	FALSE	FALSE
0.216798	19.8339	2.21918	0.0335086	0.169557	RAB1B	Term2vsTerm1	FALSE	FALSE	FALSE	FALSE	FALSE
0.24793	17.4205	2.21644	0.0337132	0.170387	JAM3	Term2vsTerm1	FALSE	FALSE	FALSE	FALSE	FALSE
0.393143	16.2496	2.21231	0.0340239	0.171752	NDRG3	Term2vsTerm1	FALSE	FALSE	FALSE	FALSE	FALSE
0.259302	17.8847	2.21045	0.0341644	0.172254	FAM98B	Term2vsTerm1	FALSE	FALSE	FALSE	FALSE	FALSE
-0.547204	16.5454	-2.20846	0.0343154	0.172808	ACP3	Term2vsTerm1	FALSE	FALSE	FALSE	FALSE	FALSE
-0.419871	16.6671	-2.20576	0.0345215	0.172976	ZC3H18	Term2vsTerm1	FALSE	FALSE	FALSE	FALSE	FALSE
0.335289	17.3803	2.20571	0.034525	0.172976	UBA1	Term2vsTerm1	FALSE	FALSE	FALSE	FALSE	FALSE
0.463338	16.4071	2.20565	0.03453	0.172976	VWA5A	Term2vsTerm1	FALSE	FALSE	FALSE	FALSE	FALSE
0.48696	16.2268	2.20546	0.0345447	0.172976	TRIP10	Term2vsTerm1	FALSE	FALSE	FALSE	FALSE	FALSE
0.162509	17.9147	2.20533	0.0345541	0.172976	DNM2	Term2vsTerm1	FALSE	FALSE	FALSE	FALSE	FALSE
0.978834	15.7389	2.20304	0.0347679	0.173569	CYRIA	Term2vsTerm1	FALSE	FALSE	FALSE	FALSE	FALSE
0.328277	17.3148	2.20231	0.0347864	0.173569	GSR	Term2vsTerm1	FALSE	FALSE	FALSE	FALSE	FALSE
-0.405106	16.2274	-2.20157	0.0348429	0.173569	CDC73	Term2vsTerm1	FALSE	FALSE	FALSE	FALSE	FALSE
0.489699	16.804	2.20117	0.0348738	0.173569	NOSTRIN	Term2vsTerm1	FALSE	FALSE	FALSE	FALSE	FALSE
0.700976	17.6034	2.20328	0.0348787	0.173569	TUBA4A	Term2vsTerm1	FALSE	FALSE	FALSE	FALSE	FALSE
0.531442	19.023	2.19954	0.0350274	0.174103	PVR	Term2vsTerm1	FALSE	FALSE	FALSE	FALSE	FALSE
-0.250234	17.9227	-2.19647	0.0352386	0.174946	VASP	Term2vsTerm1	FALSE	FALSE	FALSE	FALSE	FALSE
0.42461	17.537	2.19444	0.0353967	0.175327	FERMT2	Term2vsTerm1	FALSE	FALSE	FALSE	FALSE	FALSE
-0.465987	15.9133	-2.19397	0.035434	0.175327	NF2	Term2vsTerm1	FALSE	FALSE	FALSE	FALSE	FALSE
-0.747411	19.4618	-2.19717	0.0354401	0.175327	LUM	Term2vsTerm1	FALSE	FALSE	FALSE	FALSE	FALSE
0.4314	18.2318	2.19201	0.0355872	0.175848	CTSB	Term2vsTerm1	FALSE	FALSE	FALSE	FALSE	FALSE
-0.539845	17.9577	-2.18949	0.0358132	0.176757	AGPAT5	Term2vsTerm1	FALSE	FALSE	FALSE	FALSE	FALSE
-1.7313	15.2106	-2.18903	0.035939	0.176918	PCOLCE	Term2vsTerm1	FALSE	TRUE	FALSE	FALSE	FALSE
-0.980507	16.5323	-2.19059	0.035966	0.176918	NLRP2	Term2vsTerm1	FALSE	FALSE	FALSE	FALSE	FALSE
-0.524073	16.3492	-2.18666	0.0360102	0.176918	UBL4A	Term2vsTerm1	FALSE	FALSE	FALSE	FALSE	FALSE
-0.40426	15.8762	-2.18661	0.0360139	0.176918	NIFK	Term2vsTerm1	FALSE	FALSE	FALSE	FALSE	FALSE
-0.264028	18.1761	-2.18486	0.0361533	0.177024	SEPTIN9	Term2vsTerm1	FALSE	FALSE	FALSE	FALSE	FALSE
0.283402	17.7864	2.18481	0.0361575	0.177024	PSMB6	Term2vsTerm1	FALSE	FALSE	FALSE	FALSE	FALSE
0.965429	17.0178	2.18865	0.0361618	0.177024	LVRN	Term2vsTerm1	FALSE	FALSE	FALSE	FALSE	FALSE
-0.285491	18.2369	-2.18302	0.0363004	0.177497	FNDC3A	Term2vsTerm1	FALSE	FALSE	FALSE	FALSE	FALSE
-0.338869	15.9838	-2.18056	0.0364973	0.178253	ANKHD1	Term2vsTerm1	FALSE	FALSE	FALSE	FALSE	FALSE
1.21938	15.3073	2.17789	0.0367126	0.179075	ABCA1	Term2vsTerm1	FALSE	TRUE	FALSE	FALSE	FALSE
0.257839	17.1094	2.1763	0.0368411	0.179075	ARPC4	Term2vsTerm1	FALSE	FALSE	FALSE	FALSE	FALSE
-0.164865	19.0332	-2.17578	0.0368834	0.179075	PDCD6	Term2vsTerm1	FALSE	FALSE	FALSE	FALSE	FALSE
-0.322649	15.9941	-2.17563	0.0368951	0.179075	WDR43	Term2vsTerm1	FALSE	FALSE	FALSE	FALSE	FALSE
-0.503239	16.1329	-2.1755	0.0369057	0.179075	ITGB6	Term2vsTerm1	FALSE	FALSE	FALSE	FALSE	FALSE
0.492432	19.8751	2.17509	0.0369391	0.179075	LGALS3	Term2vsTerm1	FALSE	FALSE	FALSE	FALSE	FALSE
0.321441	19.0348	2.17479	0.0369635	0.179075	ENPP1	Term2vsTerm1	FALSE	FALSE	FALSE	FALSE	FALSE
-1.48774	14.7182	-2.17183	0.037205	0.180038	OLFML3	Term2vsTerm1	FALSE	TRUE	FALSE	FALSE	FALSE
0.211427	17.0516	2.16922	0.0374192	0.180762	EPS15	Term2vsTerm1	FALSE	FALSE	FALSE	FALSE	FALSE
-0.305866	19.3174	-2.16895	0.0374406	0.180762	PABPC1	Term2vsTerm1	FALSE	FALSE	FALSE	FALSE	FALSE
0.221297	17.8067	2.16761	0.0375512	0.181089	RP2	Term2vsTerm1	FALSE	FALSE	FALSE	FALSE	FALSE
-0.341044	16.3146	-2.16526	0.0377455	0.181787	PLEKHA5	Term2vsTerm1	FALSE	FALSE	FALSE	FALSE	FALSE
0.304775	17.045	2.16482	0.0377823	0.181787	NUP107	Term2vsTerm1	FALSE	FALSE	FALSE	FALSE	FALSE
-0.525283	16.9812	-2.16354	0.0378884	0.181843	SERPING1	Term2vsTerm1	FALSE	FALSE	FALSE	FALSE	FALSE
0.518584	18.6549	2.16296	0.0379593	0.181843	ATP5MJ	Term2vsTerm1	FALSE	FALSE	FALSE	FALSE	FALSE
0.328556	16.8173	2.16247	0.0379769	0.181843	IPO7	Term2vsTerm1	FALSE	FALSE	FALSE	FALSE	FALSE
-0.396725	15.9538	-2.16234	0.0379876	0.181843	COG5	Term2vsTerm1	FALSE	FALSE	FALSE	FALSE	FALSE
0.318075	20.0168	2.16198	0.0380175	0.181843	TRIM23	Term2vsTerm1	FALSE	FALSE	FALSE	FALSE	FALSE
-0.73762	19.1288	-2.16471	0.0380532	0.181843	APOC3	Term2vsTerm1	FALSE	FALSE	FALSE	FALSE	FALSE
0.649699	16.1381	2.16038	0.0381512	0.182105	CD58	Term2vsTerm1	FALSE	FALSE	FALSE	FALSE	FALSE
0.381209	18.5306	2.15778	0.0383695	0.182597	DEDD	Term2vsTerm1	FALSE	FALSE	FALSE	FALSE	FALSE
0.227542	16.0975	2.15765	0.03838	0.182597	VPS51	Term2vsTerm1	FALSE	FALSE	FALSE	FALSE	FALSE
-0.40941	17.7801	-2.1576	0.0383843	0.182597	RBMXL1	Term2vsTerm1	FALSE	FALSE	FALSE	FALSE	FALSE
-0.200053	17.7118	-2.15656	0.0384719	0.182702	CCT7	Term2vsTerm1	FALSE	FALSE	FALSE	FALSE	FALSE
0.411887	17.5419	2.15623	0.0384996	0.182702	ERMP1	Term2vsTerm1	FALSE	FALSE	FALSE	FALSE	FALSE
0.558233	16.2815	2.15579	0.0385367	0.182702	UNC93B1	Term2vsTerm1	FALSE	FALSE	FALSE	FALSE	FALSE
-0.333904	17.9246	-2.15518	0.0385886	0.182742	NCOA5	Term2vsTerm1	FALSE	FALSE	FALSE	FALSE	FALSE
0.367249	16.0496	2.15421	0.0386708	0.182926	SSH3	Term2vsTerm1	FALSE	FALSE	FALSE	FALSE	FALSE
0.453752	16.0662	2.15081	0.038959	0.183106	RMND1	Term2vsTerm1	FALSE	FALSE	FALSE	FALSE	FALSE
0.480113	15.6245	2.15046	0.0389888	0.183106	VCPIP1	Term2vsTerm1	FALSE	FALSE	FALSE	FALSE	FALSE
-0.590993	16.7988	-2.14972	0.039052	0.183106	LTBP1	Term2vsTerm1	FALSE	FALSE	FALSE	FALSE	FALSE
-0.257435	16.8128	-2.14972	0.0390521	0.183106	OTUD4	Term2vsTerm1	FALSE	FALSE	FALSE	FALSE	FALSE
0.294272	20.4519	2.14962	0.0390606	0.183106	LMNB2	Term2vsTerm1	FALSE	FALSE	FALSE	FALSE	FALSE
0.336423	18.5403	2.14953	0.0390679	0.183106	VAMP8	Term2vsTerm1	FALSE	FALSE	FALSE	FALSE	FALSE
-0.244752	16.2092	-2.14908	0.0391069	0.183106	NBAS	Term2vsTerm1	FALSE	FALSE	FALSE	FALSE	FALSE
0.794162	17.7651	2.15208	0.0391265	0.183106	MXRA7	Term2vsTerm1	FALSE	FALSE	FALSE	FALSE	FALSE
-0.42275	16.6145	-2.14878	0.0391323	0.183106	YLPM1	Term2vsTerm1	FALSE	FALSE	FALSE	FALSE	FALSE
-0.3159	19.2436	-2.14864	0.0391439	0.183106	HNRNPR	Term2vsTerm1	FALSE	FALSE	FALSE	FALSE	FALSE
0.247064	19.5287	2.14675	0.0393064	0.183663	TPP1	Term2vsTerm1	FALSE	FALSE	FALSE	FALSE	FALSE
-0.350001	17.7266	-2.1454	0.0394225	0.183878	SAFB	Term2vsTerm1	FALSE	FALSE	FALSE	FALSE	FALSE
0.314292	16.5178	2.14488	0.0394667	0.183878	CCDC22	Term2vsTerm1	FALSE	FALSE	FALSE	FALSE	FALSE
-0.409247	16.7043	-2.1442	0.0395255	0.183878	DDX18	Term2vsTerm1	FALSE	FALSE	FALSE	FALSE	FALSE
0.402364	17.7694	2.14418	0.0395272	0.183878	EFHD1	Term2vsTerm1	FALSE	FALSE	FALSE	FALSE	FALSE
-0.226521	17.4281	-2.14338	0.0395965	0.183997	SRP54	Term2vsTerm1	FALSE	FALSE	FALSE	FALSE	FALSE
-0.248527	16.7592	-2.14105	0.0397986	0.184732	STAU1	Term2vsTerm1	FALSE	FALSE	FALSE	FALSE	FALSE
-0.241086	17.7634	-2.13928	0.0399524	0.184911	PGAM5	Term2vsTerm1	FALSE	FALSE	FALSE	FALSE	FALSE
-0.949103	16.7608	-2.14258	0.0399682	0.184911	EIF2B5	Term2vsTerm1	FALSE	FALSE	FALSE	FALSE	FALSE
0.603665	15.6284	2.13909	0.039969	0.184911	ARHGAP4	Term2vsTerm1	FALSE	FALSE	FALSE	FALSE	FALSE
1.00268	16.829	2.14229	0.0400339	0.185008	SOD2	Term2vsTerm1	FALSE	TRUE	FALSE	FALSE	FALSE
0.427122	16.2897	2.13649	0.0401954	0.185551	AHR	Term2vsTerm1	FALSE	FALSE	FALSE	FALSE	FALSE
-0.538431	15.7182	-2.13506	0.0403215	0.185929	PCYT2	Term2vsTerm1	FALSE	FALSE	FALSE	FALSE	FALSE
0.355032	18.7727	2.13412	0.0404039	0.186106	NUP62	Term2vsTerm1	FALSE	FALSE	FALSE	FALSE	FALSE
-0.343756	16.7163	-2.13242	0.0405532	0.186324	BSDC1	Term2vsTerm1	FALSE	FALSE	FALSE	FALSE	FALSE
0.268133	17.2923	2.13241	0.0405544	0.186324	FMNL2	Term2vsTerm1	FALSE	FALSE	FALSE	FALSE	FALSE
-0.359985	17.5858	-2.1316	0.0406257	0.186324	GLIPR2	Term2vsTerm1	FALSE	FALSE	FALSE	FALSE	FALSE
-0.159719	17.9535	-2.13157	0.0406284	0.186324	USO1	Term2vsTerm1	FALSE	FALSE	FALSE	FALSE	FALSE
-0.404459	16.5585	-2.13055	0.0407188	0.186505	CHSY1	Term2vsTerm1	FALSE	FALSE	FALSE	FALSE	FALSE
0.367868	16.9887	2.12991	0.0407754	0.186505	NDC1	Term2vsTerm1	FALSE	FALSE	FALSE	FALSE	FALSE
-0.77617	15.9639	-2.12968	0.0408007	0.186505	HYCC2	Term2vsTerm1	FALSE	FALSE	FALSE	FALSE	FALSE
0.288348	16.1313	2.125	0.0412132	0.188186	TGFBR1	Term2vsTerm1	FALSE	FALSE	FALSE	FALSE	FALSE
0.266581	17.415	2.12383	0.0413176	0.188458	GABPA	Term2vsTerm1	FALSE	FALSE	FALSE	FALSE	FALSE
0.344271	15.7562	2.12084	0.0415869	0.189332	RO60	Term2vsTerm1	FALSE	FALSE	FALSE	FALSE	FALSE
0.360476	16.5141	2.12071	0.041599	0.189332	PLSCR3	Term2vsTerm1	FALSE	FALSE	FALSE	FALSE	FALSE
0.423545	17.178	2.11841	0.0418066	0.190071	ECE1	Term2vsTerm1	FALSE	FALSE	FALSE	FALSE	FALSE
-0.603693	15.7292	-2.11709	0.0419269	0.190412	SCRN1	Term2vsTerm1	FALSE	FALSE	FALSE	FALSE	FALSE
-0.564134	17.0291	-2.11578	0.0420514	0.190619	SERPINF1	Term2vsTerm1	FALSE	FALSE	FALSE	FALSE	FALSE
-0.466004	16.4092	-2.11476	0.0421393	0.190619	THOC1	Term2vsTerm1	FALSE	FALSE	FALSE	FALSE	FALSE
-0.223385	17.0379	-2.11423	0.0421878	0.190619	MPRIP	Term2vsTerm1	FALSE	FALSE	FALSE	FALSE	FALSE
0.453435	17.5632	2.11398	0.0422105	0.190619	NHERF1	Term2vsTerm1	FALSE	FALSE	FALSE	FALSE	FALSE
0.391094	16.9494	2.11372	0.0422343	0.190619	AAAS	Term2vsTerm1	FALSE	FALSE	FALSE	FALSE	FALSE
-0.370018	17.9725	-2.11361	0.042244	0.190619	NOS3	Term2vsTerm1	FALSE	FALSE	FALSE	FALSE	FALSE
-0.465365	15.7074	-2.11103	0.0424807	0.191482	USP30	Term2vsTerm1	FALSE	FALSE	FALSE	FALSE	FALSE
0.341266	17.0569	2.10633	0.0429153	0.193233	LGALS8	Term2vsTerm1	FALSE	FALSE	FALSE	FALSE	FALSE
-0.172921	17.1239	-2.10498	0.0430404	0.19359	ABI1	Term2vsTerm1	FALSE	FALSE	FALSE	FALSE	FALSE
0.311348	16.3127	2.10417	0.0431161	0.193724	TXNL1	Term2vsTerm1	FALSE	FALSE	FALSE	FALSE	FALSE
-0.437215	18.4755	-2.10186	0.0433319	0.194304	HSD3B1	Term2vsTerm1	FALSE	FALSE	FALSE	FALSE	FALSE
0.443925	15.2383	2.10179	0.0433377	0.194304	VPS26C	Term2vsTerm1	FALSE	FALSE	FALSE	FALSE	FALSE
-0.364133	17.0694	-2.1001	0.0434964	0.194808	ADD1	Term2vsTerm1	FALSE	FALSE	FALSE	FALSE	FALSE
0.244881	16.291	2.09887	0.0436117	0.195117	MTMR1	Term2vsTerm1	FALSE	FALSE	FALSE	FALSE	FALSE
-0.308175	16.8094	-2.09827	0.0436681	0.195162	FAM83H	Term2vsTerm1	FALSE	FALSE	FALSE	FALSE	FALSE
0.266954	16.7666	2.09615	0.0438688	0.195739	ZDHHC5	Term2vsTerm1	FALSE	FALSE	FALSE	FALSE	FALSE
0.532469	16.2585	2.09592	0.0438903	0.195739	JUND	Term2vsTerm1	FALSE	FALSE	FALSE	FALSE	FALSE
0.704973	16.3571	2.09528	0.0440086	0.196059	ITGAM	Term2vsTerm1	FALSE	FALSE	FALSE	FALSE	FALSE
0.310826	16.5643	2.0932	0.0441489	0.196477	SPTLC2	Term2vsTerm1	FALSE	FALSE	FALSE	FALSE	FALSE
-0.362768	17.2002	-2.09239	0.0442254	0.196516	CPSF7	Term2vsTerm1	FALSE	FALSE	FALSE	FALSE	FALSE
2.20302	16.41	2.09839	0.0442511	0.196516	ATP13A3	Term2vsTerm1	FALSE	TRUE	FALSE	FALSE	FALSE
0.188274	16.8893	2.08998	0.0444559	0.197217	PPFIA1	Term2vsTerm1	FALSE	FALSE	FALSE	FALSE	FALSE
-0.274704	16.5598	-2.08914	0.0445364	0.197367	VPS37C	Term2vsTerm1	FALSE	FALSE	FALSE	FALSE	FALSE
0.449926	16.1095	2.08751	0.0446934	0.197596	PDXK	Term2vsTerm1	FALSE	FALSE	FALSE	FALSE	FALSE
0.185242	19.0622	2.08735	0.0447084	0.197596	ATP1A1	Term2vsTerm1	FALSE	FALSE	FALSE	FALSE	FALSE
0.448413	15.3972	2.08686	0.0447552	0.197596	SH3BP4	Term2vsTerm1	FALSE	FALSE	FALSE	FALSE	FALSE
0.229127	17.3866	2.08665	0.0447759	0.197596	Q6ZSR9	Term2vsTerm1	FALSE	FALSE	FALSE	FALSE	FALSE
0.391033	17.2202	2.08585	0.044853	0.197696	CS	Term2vsTerm1	FALSE	FALSE	FALSE	FALSE	FALSE
0.276423	16.8786	2.08536	0.0449001	0.197696	PSMA2	Term2vsTerm1	FALSE	FALSE	FALSE	FALSE	FALSE
-0.417236	15.1212	-2.08491	0.0449436	0.197696	GDAP2	Term2vsTerm1	FALSE	FALSE	FALSE	FALSE	FALSE
-0.205063	17.188	-2.08434	0.0449989	0.197696	HOOK3	Term2vsTerm1	FALSE	FALSE	FALSE	FALSE	FALSE
-0.280562	18.3886	-2.08398	0.0450333	0.197696	RNF170	Term2vsTerm1	FALSE	FALSE	FALSE	FALSE	FALSE
-0.258836	16.8583	-2.08171	0.0452543	0.198422	MYO1D	Term2vsTerm1	FALSE	FALSE	FALSE	FALSE	FALSE
-0.374544	16.9819	-2.08131	0.045293	0.198422	PFN2	Term2vsTerm1	FALSE	FALSE	FALSE	FALSE	FALSE
0.242136	16.1069	2.08053	0.0453684	0.198546	ANKS1A	Term2vsTerm1	FALSE	FALSE	FALSE	FALSE	FALSE
-0.411747	15.8179	-2.07898	0.0455196	0.198824	BUD31	Term2vsTerm1	FALSE	FALSE	FALSE	FALSE	FALSE
0.425072	16.8976	2.07891	0.0455266	0.198824	SDC2	Term2vsTerm1	FALSE	FALSE	FALSE	FALSE	FALSE
-0.266682	18.4876	-2.07753	0.0456624	0.198949	RPS27	Term2vsTerm1	FALSE	FALSE	FALSE	FALSE	FALSE
-0.417379	18.1605	-2.0771	0.045704	0.198949	KRT23	Term2vsTerm1	FALSE	FALSE	FALSE	FALSE	FALSE
0.257927	18.5801	2.07604	0.0458085	0.198949	ATP6V1E1	Term2vsTerm1	FALSE	FALSE	FALSE	FALSE	FALSE
-0.230933	16.815	-2.07541	0.04587	0.198949	CCDC6	Term2vsTerm1	FALSE	FALSE	FALSE	FALSE	FALSE
-0.37503	16.6376	-2.07519	0.0458921	0.198949	RBM15	Term2vsTerm1	FALSE	FALSE	FALSE	FALSE	FALSE
0.26003	18.7696	2.07486	0.0459244	0.198949	ETFDH	Term2vsTerm1	FALSE	FALSE	FALSE	FALSE	FALSE
-0.333911	17.5149	-2.07478	0.0459322	0.198949	CCAR1	Term2vsTerm1	FALSE	FALSE	FALSE	FALSE	FALSE
-0.389383	17.153	-2.07477	0.045933	0.198949	ECM1	Term2vsTerm1	FALSE	FALSE	FALSE	FALSE	FALSE
0.340407	16.3315	2.07406	0.0460032	0.199048	NOTCH2	Term2vsTerm1	FALSE	FALSE	FALSE	FALSE	FALSE
-0.21459	17.9168	-2.07202	0.0462053	0.19954	EIF2S2	Term2vsTerm1	FALSE	FALSE	FALSE	FALSE	FALSE
0.567182	16.1812	2.07195	0.0462118	0.19954	CTSL	Term2vsTerm1	FALSE	FALSE	FALSE	FALSE	FALSE
-0.295131	17.6803	-2.0709	0.0463159	0.199775	PRPF19	Term2vsTerm1	FALSE	FALSE	FALSE	FALSE	FALSE
-0.266912	16.0078	-2.07044	0.0463611	0.199775	CC2D1A	Term2vsTerm1	FALSE	FALSE	FALSE	FALSE	FALSE
-0.284831	17.3295	-2.06875	0.0465298	0.200297	ANO10	Term2vsTerm1	FALSE	FALSE	FALSE	FALSE	FALSE
0.33515	17.0622	2.06793	0.0466117	0.200445	MDN1	Term2vsTerm1	FALSE	FALSE	FALSE	FALSE	FALSE
-0.385647	16.127	-2.0669	0.0467148	0.200683	ECI2	Term2vsTerm1	FALSE	FALSE	FALSE	FALSE	FALSE
0.25116	18.2179	2.06508	0.0468968	0.201118	RHOC	Term2vsTerm1	FALSE	FALSE	FALSE	FALSE	FALSE
0.389201	17.3324	2.06493	0.0469115	0.201118	RPS6KA5	Term2vsTerm1	FALSE	FALSE	FALSE	FALSE	FALSE
0.392927	16.2059	2.06414	0.0469915	0.201255	IMPA2	Term2vsTerm1	FALSE	FALSE	FALSE	FALSE	FALSE
-0.77892	16.0118	-2.06404	0.0470534	0.201316	RPRD2	Term2vsTerm1	FALSE	FALSE	FALSE	FALSE	FALSE
-0.36222	16.6667	-2.06298	0.0471076	0.201343	SQLE	Term2vsTerm1	FALSE	FALSE	FALSE	FALSE	FALSE
0.415681	17.5098	2.06216	0.0471904	0.201451	SDC1	Term2vsTerm1	FALSE	FALSE	FALSE	FALSE	FALSE
0.362145	17.7488	2.06178	0.0472286	0.201451	CPM	Term2vsTerm1	FALSE	FALSE	FALSE	FALSE	FALSE
0.243541	19.4577	2.0605	0.0473585	0.201801	STOM	Term2vsTerm1	FALSE	FALSE	FALSE	FALSE	FALSE
0.27748	18.9475	2.06002	0.0474068	0.201803	SNX3	Term2vsTerm1	FALSE	FALSE	FALSE	FALSE	FALSE
0.249731	18.4373	2.05847	0.0475643	0.202095	GPD2	Term2vsTerm1	FALSE	FALSE	FALSE	FALSE	FALSE
0.887672	15.2004	2.0584	0.0475714	0.202095	RASIP1	Term2vsTerm1	FALSE	FALSE	FALSE	FALSE	FALSE
-0.460148	16.431	-2.05648	0.0477669	0.202638	MTHFD1	Term2vsTerm1	FALSE	FALSE	FALSE	FALSE	FALSE
-0.401479	16.9749	-2.0562	0.0477957	0.202638	CSTF2T	Term2vsTerm1	FALSE	FALSE	FALSE	FALSE	FALSE
0.899235	15.477	2.05542	0.0478745	0.202768	PARVB	Term2vsTerm1	FALSE	FALSE	FALSE	FALSE	FALSE
0.370132	16.0412	2.05172	0.0482546	0.204109	VPS25	Term2vsTerm1	FALSE	FALSE	FALSE	FALSE	FALSE
0.358853	16.5082	2.05139	0.048288	0.204109	NRF1	Term2vsTerm1	FALSE	FALSE	FALSE	FALSE	FALSE
0.325957	17.4511	2.04774	0.0486656	0.205499	PDCD10	Term2vsTerm1	FALSE	FALSE	FALSE	FALSE	FALSE
-0.282059	16.9603	-2.04699	0.0487436	0.205622	EPRS1	Term2vsTerm1	FALSE	FALSE	FALSE	FALSE	FALSE
0.273707	17.3914	2.04649	0.048795	0.205633	OSTF1	Term2vsTerm1	FALSE	FALSE	FALSE	FALSE	FALSE
0.325272	18.4185	2.0454	0.0489084	0.205651	EPHX1	Term2vsTerm1	FALSE	FALSE	FALSE	FALSE	FALSE
-0.352623	17.5942	-2.0452	0.0489292	0.205651	GOLT1B	Term2vsTerm1	FALSE	FALSE	FALSE	FALSE	FALSE
0.268888	17.626	2.04504	0.0489459	0.205651	ITGB5	Term2vsTerm1	FALSE	FALSE	FALSE	FALSE	FALSE
0.284277	18.7963	2.04215	0.0492478	0.206713	XRCC6	Term2vsTerm1	FALSE	FALSE	FALSE	FALSE	FALSE
-0.210307	16.3896	-2.03988	0.049486	0.207356	ASCC3	Term2vsTerm1	FALSE	FALSE	FALSE	FALSE	FALSE
-0.388296	16.7726	-2.03969	0.0495059	0.207356	MAP7	Term2vsTerm1	FALSE	FALSE	FALSE	FALSE	FALSE
0.297175	16.1184	2.03929	0.0495487	0.207356	RAB12	Term2vsTerm1	FALSE	FALSE	FALSE	FALSE	FALSE
2.71593	15.319	2.0433	0.0496014	0.20737	ADAM15	Term2vsTerm1	FALSE	TRUE	FALSE	FALSE	FALSE
-0.569526	17.5657	-2.03855	0.049708	0.20761	RCN3	Term2vsTerm1	FALSE	FALSE	FALSE	FALSE	FALSE
-0.455191	16.2989	-2.03689	0.0498018	0.207795	LEO1	Term2vsTerm1	FALSE	FALSE	FALSE	FALSE	FALSE
0.222959	16.5565	2.03468	0.0500364	0.207988	TNIP2	Term2vsTerm1	FALSE	FALSE	FALSE	FALSE	FALSE
0.290832	18.2234	2.0343	0.0500763	0.207988	RAB4B	Term2vsTerm1	FALSE	FALSE	FALSE	FALSE	FALSE
0.615667	15.537	2.03427	0.0500795	0.207988	PLXNB1	Term2vsTerm1	FALSE	FALSE	FALSE	FALSE	FALSE
0.266266	18.8216	2.03369	0.0501411	0.207988	DDX39B	Term2vsTerm1	FALSE	FALSE	FALSE	FALSE	FALSE
-0.308166	16.1025	-2.03309	0.0502048	0.207988	TBL3	Term2vsTerm1	FALSE	FALSE	FALSE	FALSE	FALSE
-0.414183	16.6601	-2.03295	0.05022	0.207988	AMBP	Term2vsTerm1	FALSE	FALSE	FALSE	FALSE	FALSE
0.26575	18.7757	2.03289	0.050226	0.207988	PDCD4	Term2vsTerm1	FALSE	FALSE	FALSE	FALSE	FALSE
0.361115	19.5135	2.03273	0.0502431	0.207988	HP1BP3	Term2vsTerm1	FALSE	FALSE	FALSE	FALSE	FALSE
1.00377	16.1573	2.03408	0.0503977	0.208423	TREML2	Term2vsTerm1	FALSE	TRUE	FALSE	FALSE	FALSE
0.242587	16.3078	2.02993	0.0505433	0.208728	GIT1	Term2vsTerm1	FALSE	FALSE	FALSE	FALSE	FALSE
0.287595	16.1825	2.02967	0.0505706	0.208728	ATG9A	Term2vsTerm1	FALSE	FALSE	FALSE	FALSE	FALSE
-0.292275	18.1512	-2.02861	0.0506839	0.208991	PIP4P1	Term2vsTerm1	FALSE	FALSE	FALSE	FALSE	FALSE
-0.323037	16.1509	-2.02667	0.050893	0.209468	CDV3	Term2vsTerm1	FALSE	FALSE	FALSE	FALSE	FALSE
0.947811	14.5016	2.02661	0.0508993	0.209468	SPR	Term2vsTerm1	FALSE	FALSE	FALSE	FALSE	FALSE
-0.173285	18.0938	-2.02257	0.0513367	0.211062	TCP1	Term2vsTerm1	FALSE	FALSE	FALSE	FALSE	FALSE
0.37094	15.9636	2.02171	0.0514299	0.211239	CRTC2	Term2vsTerm1	FALSE	FALSE	FALSE	FALSE	FALSE
0.29425	17.3813	2.02007	0.0516094	0.211642	TMX3	Term2vsTerm1	FALSE	FALSE	FALSE	FALSE	FALSE
-0.536117	15.9439	-2.01989	0.0516285	0.211642	ERCC3	Term2vsTerm1	FALSE	FALSE	FALSE	FALSE	FALSE
-0.516277	16.313	-2.01804	0.0518316	0.212267	SERPINA4	Term2vsTerm1	FALSE	FALSE	FALSE	FALSE	FALSE
0.440179	17.0167	2.01726	0.0519168	0.21241	DNASE1L1	Term2vsTerm1	FALSE	FALSE	FALSE	FALSE	FALSE
0.317163	18.9402	2.01175	0.0525245	0.214688	PRXL2A	Term2vsTerm1	FALSE	FALSE	FALSE	FALSE	FALSE
0.367998	18.1067	2.01104	0.0526027	0.214799	EPS8L1	Term2vsTerm1	FALSE	FALSE	FALSE	FALSE	FALSE
0.316365	17.0495	2.00738	0.053011	0.216238	TMEM120A	Term2vsTerm1	FALSE	FALSE	FALSE	FALSE	FALSE
0.251887	16.5161	2.00692	0.053062	0.216238	PSMB3	Term2vsTerm1	FALSE	FALSE	FALSE	FALSE	FALSE
0.448866	17.7681	2.0065	0.0531094	0.216238	TRIM29	Term2vsTerm1	FALSE	FALSE	FALSE	FALSE	FALSE
-0.210177	18.1145	-2.00479	0.0533004	0.216807	EIF3I	Term2vsTerm1	FALSE	FALSE	FALSE	FALSE	FALSE
0.307563	18.435	2.00351	0.0534445	0.217183	GLUD1	Term2vsTerm1	FALSE	FALSE	FALSE	FALSE	FALSE
0.375425	16.4265	2.00071	0.05376	0.218064	TOR1B	Term2vsTerm1	FALSE	FALSE	FALSE	FALSE	FALSE
-0.277556	16.0592	-2.00067	0.053765	0.218064	VIPAS39	Term2vsTerm1	FALSE	FALSE	FALSE	FALSE	FALSE
-0.573026	16.5688	-1.99963	0.0538827	0.218188	TIMM8A	Term2vsTerm1	FALSE	FALSE	FALSE	FALSE	FALSE
-0.180531	17.8289	-1.99948	0.0538993	0.218188	CSNK2B	Term2vsTerm1	FALSE	FALSE	FALSE	FALSE	FALSE
-0.259093	18.0015	-1.99799	0.0540686	0.218664	LAMB1	Term2vsTerm1	FALSE	FALSE	FALSE	FALSE	FALSE
-1.63377	15.0706	-1.99712	0.0542358	0.218934	GFER	Term2vsTerm1	FALSE	TRUE	FALSE	FALSE	FALSE
-0.341952	17.0565	-1.99649	0.0542396	0.218934	CHERP	Term2vsTerm1	FALSE	FALSE	FALSE	FALSE	FALSE
-0.200209	17.0736	-1.99421	0.0545	0.219775	EDC4	Term2vsTerm1	FALSE	FALSE	FALSE	FALSE	FALSE
-0.186858	18.0339	-1.99312	0.0546254	0.220011	CCT5	Term2vsTerm1	FALSE	FALSE	FALSE	FALSE	FALSE
2.09395	15.052	1.9951	0.0546632	0.220011	TMEM88	Term2vsTerm1	FALSE	TRUE	FALSE	FALSE	FALSE
0.28138	18.9761	1.99164	0.0547953	0.220333	SPIDR	Term2vsTerm1	FALSE	FALSE	FALSE	FALSE	FALSE
-0.223257	17.7338	-1.99037	0.0549413	0.220427	TMEM192	Term2vsTerm1	FALSE	FALSE	FALSE	FALSE	FALSE
-0.391781	18.1091	-1.99016	0.0549656	0.220427	TINAGL1	Term2vsTerm1	FALSE	FALSE	FALSE	FALSE	FALSE
0.228237	20.6821	1.99007	0.0549757	0.220427	APMAP	Term2vsTerm1	FALSE	FALSE	FALSE	FALSE	FALSE
0.49564	16.6439	1.98916	0.0550808	0.220638	ALOX5	Term2vsTerm1	FALSE	FALSE	FALSE	FALSE	FALSE
-0.312504	17.0327	-1.98833	0.0551771	0.220674	DNM1	Term2vsTerm1	FALSE	FALSE	FALSE	FALSE	FALSE
0.74238	16.4515	1.98961	0.0551947	0.220674	LPIN2	Term2vsTerm1	FALSE	FALSE	FALSE	FALSE	FALSE
0.404937	16.9427	1.98734	0.0552912	0.22085	ADGRG6	Term2vsTerm1	FALSE	FALSE	FALSE	FALSE	FALSE
-0.376268	17.1627	-1.98689	0.055344	0.220851	SMARCA2	Term2vsTerm1	FALSE	FALSE	FALSE	FALSE	FALSE
0.170079	18.6268	1.98544	0.0555121	0.221312	IMMT	Term2vsTerm1	FALSE	FALSE	FALSE	FALSE	FALSE
0.369227	18.0021	1.98362	0.0557244	0.221949	CLIC4	Term2vsTerm1	FALSE	FALSE	FALSE	FALSE	FALSE
-0.337166	16.5906	-1.983	0.0557968	0.222027	POLR2L	Term2vsTerm1	FALSE	FALSE	FALSE	FALSE	FALSE
0.18907	18.4309	1.98252	0.0558523	0.222038	UBE2M	Term2vsTerm1	FALSE	FALSE	FALSE	FALSE	FALSE
-0.651816	16.8567	-1.98234	0.0560058	0.222438	MMP24OS	Term2vsTerm1	FALSE	FALSE	FALSE	FALSE	FALSE
-0.427454	18.0141	-1.98064	0.0560729	0.222495	GDE1	Term2vsTerm1	FALSE	FALSE	FALSE	FALSE	FALSE
-0.791352	15.3997	-1.97992	0.0561568	0.222618	F10	Term2vsTerm1	FALSE	FALSE	FALSE	FALSE	FALSE
1.43495	15.3842	1.9785	0.056496	0.223752	FAS	Term2vsTerm1	FALSE	TRUE	FALSE	FALSE	FALSE
-0.378263	20.1868	-1.97629	0.0565856	0.223825	RNPS1	Term2vsTerm1	FALSE	FALSE	FALSE	FALSE	FALSE
-0.32881	16.9701	-1.97599	0.0566208	0.223825	ADD3	Term2vsTerm1	FALSE	FALSE	FALSE	FALSE	FALSE
-0.372183	19.0802	-1.97354	0.0569119	0.224327	TRA2A	Term2vsTerm1	FALSE	FALSE	FALSE	FALSE	FALSE
0.324016	16.2867	1.97334	0.0569355	0.224327	ARID2	Term2vsTerm1	FALSE	FALSE	FALSE	FALSE	FALSE
0.216657	18.4348	1.97324	0.0569468	0.224327	APOOL	Term2vsTerm1	FALSE	FALSE	FALSE	FALSE	FALSE
0.289295	17.1609	1.97312	0.0569609	0.224327	ARPC1A	Term2vsTerm1	FALSE	FALSE	FALSE	FALSE	FALSE
-0.439439	15.8624	-1.97255	0.0570294	0.224387	PIK3C3	Term2vsTerm1	FALSE	FALSE	FALSE	FALSE	FALSE
0.297732	18.7535	1.97078	0.0572406	0.224897	SLC25A24	Term2vsTerm1	FALSE	FALSE	FALSE	FALSE	FALSE
-0.553364	16.8067	-1.97076	0.057266	0.224897	C18orf32	Term2vsTerm1	FALSE	FALSE	FALSE	FALSE	FALSE
0.818526	17.785	1.97281	0.0573825	0.224953	HLA-C	Term2vsTerm1	FALSE	FALSE	FALSE	FALSE	FALSE
0.291922	17.7576	1.96948	0.0573958	0.224953	RHEB	Term2vsTerm1	FALSE	FALSE	FALSE	FALSE	FALSE
-0.269341	16.3867	-1.96911	0.0574406	0.224953	HSPH1	Term2vsTerm1	FALSE	FALSE	FALSE	FALSE	FALSE
1.16269	18.0278	1.97052	0.0578193	0.226226	MAOB	Term2vsTerm1	FALSE	TRUE	FALSE	FALSE	FALSE
-0.28143	20.8498	-1.96464	0.0579775	0.226634	RPL17	Term2vsTerm1	FALSE	FALSE	FALSE	FALSE	FALSE
0.171873	17.3075	1.96396	0.0580601	0.226747	TNS3	Term2vsTerm1	FALSE	FALSE	FALSE	FALSE	FALSE
-0.379178	15.9478	-1.96342	0.0581256	0.226792	BYSL	Term2vsTerm1	FALSE	FALSE	FALSE	FALSE	FALSE
0.167461	20.3449	1.9628	0.058201	0.226848	VCP	Term2vsTerm1	FALSE	FALSE	FALSE	FALSE	FALSE
-0.390354	16.4166	-1.96241	0.0582476	0.226848	POLDIP3	Term2vsTerm1	FALSE	FALSE	FALSE	FALSE	FALSE
-0.347446	16.8298	-1.96189	0.0583108	0.226884	PAF1	Term2vsTerm1	FALSE	FALSE	FALSE	FALSE	FALSE
-0.278019	17.7102	-1.96052	0.0584776	0.227323	YIPF3	Term2vsTerm1	FALSE	FALSE	FALSE	FALSE	FALSE
0.352974	18.3616	1.95993	0.0585492	0.227391	DPYSL2	Term2vsTerm1	FALSE	FALSE	FALSE	FALSE	FALSE
-0.66385	18.0708	-1.96143	0.0586561	0.227572	P01860	Term2vsTerm1	FALSE	FALSE	FALSE	FALSE	FALSE
-0.299653	17.6683	-1.95866	0.0587039	0.227572	SPTLC3	Term2vsTerm1	FALSE	FALSE	FALSE	FALSE	FALSE
-0.225185	17.9906	-1.95804	0.0587804	0.227625	DNAJC19	Term2vsTerm1	FALSE	FALSE	FALSE	FALSE	FALSE
-0.258744	18.6493	-1.95767	0.0588255	0.227625	SF3B6	Term2vsTerm1	FALSE	FALSE	FALSE	FALSE	FALSE
-0.264019	16.7166	-1.95512	0.0591374	0.228621	NUFIP2	Term2vsTerm1	FALSE	FALSE	FALSE	FALSE	FALSE
0.204548	16.4386	1.95379	0.0593014	0.229045	EXOC1	Term2vsTerm1	FALSE	FALSE	FALSE	FALSE	FALSE
0.188553	17.7516	1.95312	0.0593846	0.229156	SACM1L	Term2vsTerm1	FALSE	FALSE	FALSE	FALSE	FALSE
0.361597	16.8003	1.9526	0.0594479	0.22919	STEAP4	Term2vsTerm1	FALSE	FALSE	FALSE	FALSE	FALSE
-0.780651	15.6898	-1.95202	0.0595204	0.229224	GBA2	Term2vsTerm1	FALSE	FALSE	FALSE	FALSE	FALSE
0.157259	18.704	1.95165	0.0595655	0.229224	ITGAV	Term2vsTerm1	FALSE	FALSE	FALSE	FALSE	FALSE
0.327475	18.2853	1.95054	0.0597033	0.229429	TXN	Term2vsTerm1	FALSE	FALSE	FALSE	FALSE	FALSE
-0.302594	18.1549	-1.95034	0.0597278	0.229429	SLC25A13	Term2vsTerm1	FALSE	FALSE	FALSE	FALSE	FALSE
-0.234024	17.8611	-1.94958	0.0598225	0.229583	TMX2	Term2vsTerm1	FALSE	FALSE	FALSE	FALSE	FALSE
-0.496734	17.031	-1.94643	0.0602145	0.230705	SLMAP	Term2vsTerm1	FALSE	FALSE	FALSE	FALSE	FALSE
-0.323869	21.9697	-1.94635	0.0602245	0.230705	KRT18	Term2vsTerm1	FALSE	FALSE	FALSE	FALSE	FALSE
-0.39138	16.8338	-1.94589	0.0602818	0.230715	GDPD1	Term2vsTerm1	FALSE	FALSE	FALSE	FALSE	FALSE
0.493285	16.9975	1.94477	0.0604221	0.230836	HEXB	Term2vsTerm1	FALSE	FALSE	FALSE	FALSE	FALSE
-0.254361	17.6389	-1.94476	0.0604232	0.230836	DNAJC1	Term2vsTerm1	FALSE	FALSE	FALSE	FALSE	FALSE
-0.369455	19.747	-1.9429	0.0606568	0.231519	FLNA	Term2vsTerm1	FALSE	FALSE	FALSE	FALSE	FALSE
-1.02336	18.8908	-1.94547	0.0608346	0.231987	GGACT	Term2vsTerm1	FALSE	TRUE	FALSE	FALSE	FALSE
-0.403922	16.7644	-1.94073	0.0609296	0.232041	FYTTD1	Term2vsTerm1	FALSE	FALSE	FALSE	FALSE	FALSE
-0.17857	18.1697	-1.9405	0.0609589	0.232041	CCT8	Term2vsTerm1	FALSE	FALSE	FALSE	FALSE	FALSE
-0.226881	19.4086	-1.93957	0.0610757	0.232269	HAS1	Term2vsTerm1	FALSE	FALSE	FALSE	FALSE	FALSE
0.255951	16.4602	1.93915	0.0611291	0.232269	FHIP2A	Term2vsTerm1	FALSE	FALSE	FALSE	FALSE	FALSE
-0.345154	17.7426	-1.93847	0.0612154	0.232387	ATP6V0D2	Term2vsTerm1	FALSE	FALSE	FALSE	FALSE	FALSE
-0.398373	16.5949	-1.93598	0.0615319	0.233335	DDX27	Term2vsTerm1	FALSE	FALSE	FALSE	FALSE	FALSE
-0.404281	16.5009	-1.93532	0.061615	0.233335	NIPSNAP1	Term2vsTerm1	FALSE	FALSE	FALSE	FALSE	FALSE
0.257637	17.9552	1.93519	0.0616316	0.233335	ADGRG1	Term2vsTerm1	FALSE	FALSE	FALSE	FALSE	FALSE
-0.223612	17.412	-1.93422	0.061756	0.233596	VTA1	Term2vsTerm1	FALSE	FALSE	FALSE	FALSE	FALSE
0.338228	15.7633	1.93324	0.0618814	0.23386	DAB2IP	Term2vsTerm1	FALSE	FALSE	FALSE	FALSE	FALSE
-0.239113	18.9296	-1.93272	0.0619471	0.233899	HNRNPH2	Term2vsTerm1	FALSE	FALSE	FALSE	FALSE	FALSE
-0.287611	17.4312	-1.93205	0.0620324	0.234011	BTF3	Term2vsTerm1	FALSE	FALSE	FALSE	FALSE	FALSE
0.411802	21.1617	1.92893	0.0624337	0.234995	S100P	Term2vsTerm1	FALSE	FALSE	FALSE	FALSE	FALSE
0.351517	16.3099	1.92858	0.0624786	0.234995	ACOT9	Term2vsTerm1	FALSE	FALSE	FALSE	FALSE	FALSE
0.93854	15.3545	1.92827	0.0625195	0.234995	SOWAHC	Term2vsTerm1	FALSE	FALSE	FALSE	FALSE	FALSE
-0.309051	17.7347	-1.9279	0.062566	0.234995	NUDT21	Term2vsTerm1	FALSE	FALSE	FALSE	FALSE	FALSE
0.211806	19.005	1.92777	0.0625837	0.234995	TLN1	Term2vsTerm1	FALSE	FALSE	FALSE	FALSE	FALSE
-0.411833	16.219	-1.92742	0.0626282	0.234995	IRF2BP2	Term2vsTerm1	FALSE	FALSE	FALSE	FALSE	FALSE
-0.299108	19.1389	-1.92545	0.062884	0.235561	FUS	Term2vsTerm1	FALSE	FALSE	FALSE	FALSE	FALSE
-0.435018	16.6566	-1.92539	0.0628908	0.235561	PRP4K	Term2vsTerm1	FALSE	FALSE	FALSE	FALSE	FALSE
-0.250034	17.2128	-1.92315	0.0631818	0.236238	LAMTOR3	Term2vsTerm1	FALSE	FALSE	FALSE	FALSE	FALSE
-0.216941	18.0099	-1.92237	0.0632833	0.236238	EIF3L	Term2vsTerm1	FALSE	FALSE	FALSE	FALSE	FALSE
-0.306894	17.612	-1.92229	0.0632939	0.236238	CLPTM1	Term2vsTerm1	FALSE	FALSE	FALSE	FALSE	FALSE
-0.213662	20.6549	-1.92228	0.0632962	0.236238	RPS26	Term2vsTerm1	FALSE	FALSE	FALSE	FALSE	FALSE
-0.188737	18.2233	-1.92169	0.0633725	0.236314	EIF3B	Term2vsTerm1	FALSE	FALSE	FALSE	FALSE	FALSE
0.193921	18.2964	1.92022	0.0635641	0.236818	ATP6V1B2	Term2vsTerm1	FALSE	FALSE	FALSE	FALSE	FALSE
0.184488	17.4466	1.91727	0.063951	0.237839	KPNA1	Term2vsTerm1	FALSE	FALSE	FALSE	FALSE	FALSE
0.283666	17.5834	1.91727	0.063951	0.237839	NRM	Term2vsTerm1	FALSE	FALSE	FALSE	FALSE	FALSE
0.201608	18.3162	1.91528	0.0642137	0.23849	ASNS	Term2vsTerm1	FALSE	FALSE	FALSE	FALSE	FALSE
-0.47337	16.6867	-1.91509	0.0642395	0.23849	SERPIND1	Term2vsTerm1	FALSE	FALSE	FALSE	FALSE	FALSE
-0.17861	17.4843	-1.91433	0.0643394	0.238651	NAP1L4	Term2vsTerm1	FALSE	FALSE	FALSE	FALSE	FALSE
-0.484162	16.5733	-1.91154	0.0647089	0.23969	PLS3	Term2vsTerm1	FALSE	FALSE	FALSE	FALSE	FALSE
-0.166688	20.8649	-1.91116	0.0647602	0.23969	RPS16	Term2vsTerm1	FALSE	FALSE	FALSE	FALSE	FALSE
0.463016	15.2552	1.91093	0.0647904	0.23969	CYRIB	Term2vsTerm1	FALSE	FALSE	FALSE	FALSE	FALSE
-0.412112	16.2662	-1.91008	0.0649034	0.239898	PSIP1	Term2vsTerm1	FALSE	FALSE	FALSE	FALSE	FALSE
0.273627	18.8359	1.90845	0.0651214	0.240012	CEPT1	Term2vsTerm1	FALSE	FALSE	FALSE	FALSE	FALSE
0.216501	17.4979	1.90842	0.0651249	0.240012	STX16	Term2vsTerm1	FALSE	FALSE	FALSE	FALSE	FALSE
-0.97034	16.5542	-1.9109	0.0651957	0.240012	ADD2	Term2vsTerm1	FALSE	FALSE	FALSE	FALSE	FALSE
-0.839573	15.9817	-1.90875	0.0652346	0.240012	C8B	Term2vsTerm1	FALSE	FALSE	FALSE	FALSE	FALSE
0.615304	17.8665	1.90913	0.0652554	0.240012	FHL1	Term2vsTerm1	FALSE	FALSE	FALSE	FALSE	FALSE
0.255864	18.2069	1.90729	0.0652764	0.240012	SYVN1	Term2vsTerm1	FALSE	FALSE	FALSE	FALSE	FALSE
1.34998	15.0372	1.90519	0.0655574	0.240685	TNXB	Term2vsTerm1	FALSE	TRUE	FALSE	FALSE	FALSE
0.783029	15.9373	1.90559	0.065575	0.240685	AZGP1	Term2vsTerm1	FALSE	FALSE	FALSE	FALSE	FALSE
1.02137	16.7907	1.90813	0.065631	0.240685	HINT1	Term2vsTerm1	FALSE	TRUE	FALSE	FALSE	FALSE
0.287464	21.386	1.90332	0.0658095	0.24113	PRDX3	Term2vsTerm1	FALSE	FALSE	FALSE	FALSE	FALSE
0.558547	16.0745	1.90268	0.0658954	0.241135	PPM1F	Term2vsTerm1	FALSE	FALSE	FALSE	FALSE	FALSE
0.204794	18.0239	1.90246	0.0659256	0.241135	LRRC1	Term2vsTerm1	FALSE	FALSE	FALSE	FALSE	FALSE
-0.25884	18.6565	-1.90162	0.0660387	0.241339	RBM39	Term2vsTerm1	FALSE	FALSE	FALSE	FALSE	FALSE
0.797834	16.7267	1.90227	0.0662706	0.241844	ICAM2	Term2vsTerm1	FALSE	FALSE	FALSE	FALSE	FALSE
0.230615	20.6875	1.89975	0.0662918	0.241844	CD47	Term2vsTerm1	FALSE	FALSE	FALSE	FALSE	FALSE
-0.392003	16.0145	-1.89872	0.0664319	0.242037	DHRS13	Term2vsTerm1	FALSE	FALSE	FALSE	FALSE	FALSE
-0.16107	16.7665	-1.89852	0.0664596	0.242037	COG4	Term2vsTerm1	FALSE	FALSE	FALSE	FALSE	FALSE
-0.171913	17.6304	-1.89742	0.0666084	0.242369	ELOC	Term2vsTerm1	FALSE	FALSE	FALSE	FALSE	FALSE
-0.37269	15.9594	-1.89616	0.0667812	0.242788	RAB34	Term2vsTerm1	FALSE	FALSE	FALSE	FALSE	FALSE
-0.222501	17.0601	-1.89381	0.0671018	0.243627	ARFGAP3	Term2vsTerm1	FALSE	FALSE	FALSE	FALSE	FALSE
0.3521	16.534	1.89362	0.0671275	0.243627	XPO7	Term2vsTerm1	FALSE	FALSE	FALSE	FALSE	FALSE
-0.502719	15.9679	-1.8926	0.0672675	0.243924	MCM3	Term2vsTerm1	FALSE	FALSE	FALSE	FALSE	FALSE
0.175872	17.8375	1.89197	0.0673542	0.244028	SAMM50	Term2vsTerm1	FALSE	FALSE	FALSE	FALSE	FALSE
-0.355992	19.4702	-1.88896	0.0677694	0.24531	RPL19	Term2vsTerm1	FALSE	FALSE	FALSE	FALSE	FALSE
-0.217771	17.7908	-1.88857	0.0678244	0.24531	DDX6	Term2vsTerm1	FALSE	FALSE	FALSE	FALSE	FALSE
0.333943	16.7255	1.88751	0.0679707	0.245582	EPB41L1	Term2vsTerm1	FALSE	FALSE	FALSE	FALSE	FALSE
-0.319966	19.098	-1.88718	0.0680162	0.245582	ARF4	Term2vsTerm1	FALSE	FALSE	FALSE	FALSE	FALSE
0.22522	16.6689	1.88666	0.0680885	0.245632	SNX17	Term2vsTerm1	FALSE	FALSE	FALSE	FALSE	FALSE
0.472928	17.1336	1.88027	0.06898	0.248635	FERMT3	Term2vsTerm1	FALSE	FALSE	FALSE	FALSE	FALSE
-0.171395	17.5981	-1.87975	0.0690535	0.248687	FAM120A	Term2vsTerm1	FALSE	FALSE	FALSE	FALSE	FALSE
1.81267	14.968	1.87902	0.0693123	0.249406	DLG3	Term2vsTerm1	FALSE	TRUE	FALSE	FALSE	FALSE
1.75347	14.7006	1.87697	0.0694446	0.249668	MX1	Term2vsTerm1	FALSE	TRUE	FALSE	FALSE	FALSE
-0.240062	17.4327	-1.87648	0.0695144	0.249703	GPX4	Term2vsTerm1	FALSE	FALSE	FALSE	FALSE	FALSE
0.281591	17.6391	1.87607	0.0695728	0.249703	AKR1A1	Term2vsTerm1	FALSE	FALSE	FALSE	FALSE	FALSE
-0.408296	17.4064	-1.87525	0.0696888	0.249906	TSPAN13	Term2vsTerm1	FALSE	FALSE	FALSE	FALSE	FALSE
-0.155178	18.489	-1.87281	0.0700351	0.250934	COPB2	Term2vsTerm1	FALSE	FALSE	FALSE	FALSE	FALSE
-0.307054	16.9048	-1.87236	0.0700983	0.250947	RBM5	Term2vsTerm1	FALSE	FALSE	FALSE	FALSE	FALSE
-0.189835	18.6725	-1.8711	0.0702785	0.251076	SEC13	Term2vsTerm1	FALSE	FALSE	FALSE	FALSE	FALSE
-0.319849	16.4584	-1.87093	0.070303	0.251076	CELF1	Term2vsTerm1	FALSE	FALSE	FALSE	FALSE	FALSE
0.200709	16.9404	1.87053	0.0703592	0.251076	NUMB	Term2vsTerm1	FALSE	FALSE	FALSE	FALSE	FALSE
-0.372065	16.756	-1.87044	0.0703727	0.251076	HSDL2	Term2vsTerm1	FALSE	FALSE	FALSE	FALSE	FALSE
-0.236974	19.8185	-1.86872	0.0706191	0.251562	ERLIN2	Term2vsTerm1	FALSE	FALSE	FALSE	FALSE	FALSE
0.344777	18.5818	1.86865	0.0706286	0.251562	NUP35	Term2vsTerm1	FALSE	FALSE	FALSE	FALSE	FALSE
-0.395705	16.8739	-1.86731	0.0708203	0.252032	AMOT	Term2vsTerm1	FALSE	FALSE	FALSE	FALSE	FALSE
0.251158	18.4141	1.86667	0.0709133	0.252149	XRCC5	Term2vsTerm1	FALSE	FALSE	FALSE	FALSE	FALSE
0.132062	18.4245	1.86511	0.0711374	0.252542	MYO1C	Term2vsTerm1	FALSE	FALSE	FALSE	FALSE	FALSE
0.4761	15.5741	1.86506	0.0711437	0.252542	TPST1	Term2vsTerm1	FALSE	FALSE	FALSE	FALSE	FALSE
0.154824	21.6746	1.8641	0.0712828	0.252748	VDAC2	Term2vsTerm1	FALSE	FALSE	FALSE	FALSE	FALSE
-0.422235	16.4895	-1.86361	0.0713541	0.252748	MTHFD1L	Term2vsTerm1	FALSE	FALSE	FALSE	FALSE	FALSE
0.20738	18.0712	1.86342	0.0713818	0.252748	SNX1	Term2vsTerm1	FALSE	FALSE	FALSE	FALSE	FALSE
0.972154	17.9838	1.86637	0.0714742	0.252863	S100A9	Term2vsTerm1	FALSE	FALSE	FALSE	FALSE	FALSE
-0.187635	20.2361	-1.86213	0.0715681	0.252875	DPM3	Term2vsTerm1	FALSE	FALSE	FALSE	FALSE	FALSE
0.330647	21.0674	1.86192	0.0715978	0.252875	IQSEC3	Term2vsTerm1	FALSE	FALSE	FALSE	FALSE	FALSE
0.357105	16.8115	1.85811	0.072153	0.254622	RFTN1	Term2vsTerm1	FALSE	FALSE	FALSE	FALSE	FALSE
0.209161	19.3581	1.85671	0.072357	0.255128	COX20	Term2vsTerm1	FALSE	FALSE	FALSE	FALSE	FALSE
-0.729187	17.9509	-1.8587	0.0724422	0.255215	PSG5	Term2vsTerm1	FALSE	FALSE	FALSE	FALSE	FALSE
0.458224	17.2106	1.85512	0.0725903	0.255523	C1QC	Term2vsTerm1	FALSE	FALSE	FALSE	FALSE	FALSE
0.255316	15.7546	1.85465	0.0726586	0.255532	FNTA	Term2vsTerm1	FALSE	FALSE	FALSE	FALSE	FALSE
0.299266	17.2649	1.85427	0.0727143	0.255532	NEK7	Term2vsTerm1	FALSE	FALSE	FALSE	FALSE	FALSE
-0.334502	15.528	-1.8531	0.072886	0.255906	SHC1	Term2vsTerm1	FALSE	FALSE	FALSE	FALSE	FALSE
-0.206965	17.4042	-1.85272	0.0729424	0.255906	STX5	Term2vsTerm1	FALSE	FALSE	FALSE	FALSE	FALSE
0.295766	16.3027	1.85095	0.073204	0.256101	RNF149	Term2vsTerm1	FALSE	FALSE	FALSE	FALSE	FALSE
-0.34312	17.2967	-1.85069	0.0732425	0.256101	CSTF2	Term2vsTerm1	FALSE	FALSE	FALSE	FALSE	FALSE
-0.303846	17.9697	-1.85053	0.073265	0.256101	NID2	Term2vsTerm1	FALSE	FALSE	FALSE	FALSE	FALSE
0.618554	16.121	1.85049	0.0732719	0.256101	OAS3	Term2vsTerm1	FALSE	FALSE	FALSE	FALSE	FALSE
-0.319351	17.0507	-1.85028	0.0733019	0.256101	ABCD3	Term2vsTerm1	FALSE	FALSE	FALSE	FALSE	FALSE
0.453349	15.5127	1.84336	0.0743315	0.259285	BCL2L11	Term2vsTerm1	FALSE	FALSE	FALSE	FALSE	FALSE
0.208298	17.1791	1.84309	0.0743729	0.259285	PXN	Term2vsTerm1	FALSE	FALSE	FALSE	FALSE	FALSE
-0.613313	16.3468	-1.84331	0.0743981	0.259285	SLC2A8	Term2vsTerm1	FALSE	FALSE	FALSE	FALSE	FALSE
-0.184869	17.8367	-1.84234	0.0744854	0.259374	TOMM40	Term2vsTerm1	FALSE	FALSE	FALSE	FALSE	FALSE
-0.275423	20.8492	-1.84173	0.0745763	0.259476	KHDRBS1	Term2vsTerm1	FALSE	FALSE	FALSE	FALSE	FALSE
-0.418092	15.5321	-1.84052	0.074758	0.259894	RFC3	Term2vsTerm1	FALSE	FALSE	FALSE	FALSE	FALSE
-0.462442	18.9548	-1.83809	0.075183	0.261155	HSD11B2	Term2vsTerm1	FALSE	FALSE	FALSE	FALSE	FALSE
0.415146	15.8084	1.83684	0.0753137	0.261394	RASAL2	Term2vsTerm1	FALSE	FALSE	FALSE	FALSE	FALSE
-0.303172	17.6846	-1.83444	0.0756773	0.262351	LPP	Term2vsTerm1	FALSE	FALSE	FALSE	FALSE	FALSE
-0.311261	16.163	-1.83382	0.0757714	0.262351	OPTN	Term2vsTerm1	FALSE	FALSE	FALSE	FALSE	FALSE
-1.05668	14.6081	-1.83379	0.0757764	0.262351	COIL	Term2vsTerm1	FALSE	TRUE	FALSE	FALSE	FALSE
0.201367	17.5149	1.83172	0.0760925	0.263101	SEH1L	Term2vsTerm1	FALSE	FALSE	FALSE	FALSE	FALSE
-0.287628	21.0386	-1.83104	0.0761959	0.263101	HNRNPA2B1	Term2vsTerm1	FALSE	FALSE	FALSE	FALSE	FALSE
-0.241984	17.5411	-1.83088	0.07622	0.263101	ALG9	Term2vsTerm1	FALSE	FALSE	FALSE	FALSE	FALSE
-0.231809	17.7047	-1.83073	0.076243	0.263101	PTRH2	Term2vsTerm1	FALSE	FALSE	FALSE	FALSE	FALSE
0.244724	17.1573	1.82946	0.0764374	0.263466	TMEM222	Term2vsTerm1	FALSE	FALSE	FALSE	FALSE	FALSE
-0.358194	17.1997	-1.82922	0.0764739	0.263466	WBP11	Term2vsTerm1	FALSE	FALSE	FALSE	FALSE	FALSE
-2.02991	16.3318	-1.83299	0.0765804	0.263617	ZRANB2	Term2vsTerm1	FALSE	TRUE	FALSE	FALSE	FALSE
-0.458158	17.2941	-1.82615	0.0769457	0.264658	ITIH2	Term2vsTerm1	FALSE	FALSE	FALSE	FALSE	FALSE
0.236831	16.5299	1.82452	0.0771986	0.265228	DIAPH1	Term2vsTerm1	FALSE	FALSE	FALSE	FALSE	FALSE
-0.247679	20.2021	-1.82377	0.0773133	0.265228	CIT	Term2vsTerm1	FALSE	FALSE	FALSE	FALSE	FALSE
-0.249003	17.0075	-1.82349	0.0773571	0.265228	SLAIN2	Term2vsTerm1	FALSE	FALSE	FALSE	FALSE	FALSE
-0.303251	16.2328	-1.8232	0.0774019	0.265228	EIF2A	Term2vsTerm1	FALSE	FALSE	FALSE	FALSE	FALSE
-0.436469	16.4874	-1.82304	0.0774264	0.265228	CYP51A1	Term2vsTerm1	FALSE	FALSE	FALSE	FALSE	FALSE
-0.752076	16.9646	-1.82448	0.0775338	0.26538	UNC119B	Term2vsTerm1	FALSE	FALSE	FALSE	FALSE	FALSE
0.192442	17.2582	1.82186	0.0776102	0.265426	SDCBP	Term2vsTerm1	FALSE	FALSE	FALSE	FALSE	FALSE
-0.291511	17.2979	-1.81917	0.0780292	0.266642	VMP1	Term2vsTerm1	FALSE	FALSE	FALSE	FALSE	FALSE
0.406876	15.9161	1.81862	0.078114	0.266715	VPS35L	Term2vsTerm1	FALSE	FALSE	FALSE	FALSE	FALSE
-0.296752	17.6536	-1.81786	0.0782329	0.266905	MGAT1	Term2vsTerm1	FALSE	FALSE	FALSE	FALSE	FALSE
-0.237698	19.2582	-1.8166	0.0784304	0.267185	HNRNPU	Term2vsTerm1	FALSE	FALSE	FALSE	FALSE	FALSE
-0.33222	15.8655	-1.81653	0.078442	0.267185	CPSF3	Term2vsTerm1	FALSE	FALSE	FALSE	FALSE	FALSE
0.353134	15.9355	1.81379	0.0788716	0.268254	GRB7	Term2vsTerm1	FALSE	FALSE	FALSE	FALSE	FALSE
-0.257456	21.5866	-1.81347	0.0789225	0.268254	KRT19	Term2vsTerm1	FALSE	FALSE	FALSE	FALSE	FALSE
0.896707	17.5501	1.81629	0.078964	0.268254	PRG2	Term2vsTerm1	FALSE	FALSE	FALSE	FALSE	FALSE
-0.158645	18.5599	-1.81291	0.0790106	0.268254	PPP1CB	Term2vsTerm1	FALSE	FALSE	FALSE	FALSE	FALSE
0.371591	16.9688	1.81175	0.079194	0.26866	GALT	Term2vsTerm1	FALSE	FALSE	FALSE	FALSE	FALSE
-0.184984	21.1759	-1.80976	0.0795085	0.269509	RPS3	Term2vsTerm1	FALSE	FALSE	FALSE	FALSE	FALSE
-0.633981	15.7963	-1.80928	0.0795851	0.269552	PROS1	Term2vsTerm1	FALSE	FALSE	FALSE	FALSE	FALSE
0.246772	17.0618	1.80878	0.0796646	0.269604	NUP43	Term2vsTerm1	FALSE	FALSE	FALSE	FALSE	FALSE
-0.363843	15.9032	-1.80771	0.0798346	0.269833	GCDH	Term2vsTerm1	FALSE	FALSE	FALSE	FALSE	FALSE
0.326302	15.4921	1.80726	0.0799052	0.269833	RNF114	Term2vsTerm1	FALSE	FALSE	FALSE	FALSE	FALSE
0.247611	18.0278	1.80714	0.0799243	0.269833	ENDOD1	Term2vsTerm1	FALSE	FALSE	FALSE	FALSE	FALSE
-0.422828	15.9731	-1.80599	0.0801078	0.270208	SMARCC1	Term2vsTerm1	FALSE	FALSE	FALSE	FALSE	FALSE
2.55609	15.2937	1.80908	0.0801639	0.270208	Q13938	Term2vsTerm1	FALSE	TRUE	FALSE	FALSE	FALSE
-0.657026	16.4965	-1.80484	0.080467	0.271013	MCM4	Term2vsTerm1	FALSE	FALSE	FALSE	FALSE	FALSE
1.32155	15.7314	1.80494	0.0806894	0.27135	IL1R1	Term2vsTerm1	FALSE	TRUE	FALSE	FALSE	FALSE
-0.248612	19.5141	-1.80232	0.080696	0.27135	RPGRIP1L	Term2vsTerm1	FALSE	FALSE	FALSE	FALSE	FALSE
-0.435258	17.1266	-1.80135	0.0808512	0.271655	FLT1	Term2vsTerm1	FALSE	FALSE	FALSE	FALSE	FALSE
-0.509583	16.0762	-1.80074	0.0809493	0.271767	APOB	Term2vsTerm1	FALSE	FALSE	FALSE	FALSE	FALSE
0.249477	16.7134	1.79917	0.081202	0.272399	HIP1	Term2vsTerm1	FALSE	FALSE	FALSE	FALSE	FALSE
-0.177287	17.9462	-1.79836	0.081334	0.27242	CCT2	Term2vsTerm1	FALSE	FALSE	FALSE	FALSE	FALSE
-0.309533	16.528	-1.79818	0.0813621	0.27242	RBM26	Term2vsTerm1	FALSE	FALSE	FALSE	FALSE	FALSE
0.182853	17.2188	1.79793	0.0814024	0.27242	DCTN1	Term2vsTerm1	FALSE	FALSE	FALSE	FALSE	FALSE
-0.141869	17.8484	-1.7961	0.0816992	0.273196	SEC24C	Term2vsTerm1	FALSE	FALSE	FALSE	FALSE	FALSE
0.327529	15.7899	1.79488	0.0818965	0.273638	CLCN5	Term2vsTerm1	FALSE	FALSE	FALSE	FALSE	FALSE
0.287229	17.0959	1.79435	0.0819838	0.273713	DPY19L1	Term2vsTerm1	FALSE	FALSE	FALSE	FALSE	FALSE
0.341391	15.7142	1.79371	0.0820868	0.273839	SKIC3	Term2vsTerm1	FALSE	FALSE	FALSE	FALSE	FALSE
-0.53736	17.3084	-1.79352	0.0822409	0.274064	TTR	Term2vsTerm1	FALSE	FALSE	FALSE	FALSE	FALSE
0.233012	16.9645	1.7925	0.0822842	0.274064	AGPAT1	Term2vsTerm1	FALSE	FALSE	FALSE	FALSE	FALSE
-0.171063	16.5376	-1.79146	0.0824551	0.274411	RAB3GAP1	Term2vsTerm1	FALSE	FALSE	FALSE	FALSE	FALSE
-0.331017	18.4995	-1.79107	0.0825189	0.274411	RPL23A	Term2vsTerm1	FALSE	FALSE	FALSE	FALSE	FALSE
0.253133	16.223	1.78979	0.0827283	0.27489	FMNL1	Term2vsTerm1	FALSE	FALSE	FALSE	FALSE	FALSE
-0.31691	17.5154	-1.78654	0.0832627	0.276334	CCNK	Term2vsTerm1	FALSE	FALSE	FALSE	FALSE	FALSE
0.40903	16.5288	1.78635	0.0832939	0.276334	CAB39	Term2vsTerm1	FALSE	FALSE	FALSE	FALSE	FALSE
0.398402	17.9694	1.78549	0.0834363	0.276588	GLRX	Term2vsTerm1	FALSE	FALSE	FALSE	FALSE	FALSE
-0.303711	17.6704	-1.7832	0.0838147	0.277624	SMURF1	Term2vsTerm1	FALSE	FALSE	FALSE	FALSE	FALSE
0.396373	16.2721	1.7816	0.0840797	0.278135	PALS1	Term2vsTerm1	FALSE	FALSE	FALSE	FALSE	FALSE
0.394909	15.457	1.78124	0.0841404	0.278135	AMOTL2	Term2vsTerm1	FALSE	FALSE	FALSE	FALSE	FALSE
-0.29012	18.4543	-1.78108	0.0841674	0.278135	RABAC1	Term2vsTerm1	FALSE	FALSE	FALSE	FALSE	FALSE
-0.385289	16.8757	-1.78005	0.0843379	0.27836	VGLL1	Term2vsTerm1	FALSE	FALSE	FALSE	FALSE	FALSE
-0.258982	16.3543	-1.77979	0.0843815	0.27836	KIAA1217	Term2vsTerm1	FALSE	FALSE	FALSE	FALSE	FALSE
0.22325	18.3029	1.77948	0.0844337	0.27836	ACTR1A	Term2vsTerm1	FALSE	FALSE	FALSE	FALSE	FALSE
0.288966	16.5351	1.77735	0.0847885	0.279113	DERA	Term2vsTerm1	FALSE	FALSE	FALSE	FALSE	FALSE
-0.310341	19.0407	-1.77732	0.0847946	0.279113	ODAD1	Term2vsTerm1	FALSE	FALSE	FALSE	FALSE	FALSE
0.450838	17.0419	1.77532	0.0851298	0.27992	FERMT1	Term2vsTerm1	FALSE	FALSE	FALSE	FALSE	FALSE
0.269018	16.6029	1.77506	0.0851729	0.27992	SURF1	Term2vsTerm1	FALSE	FALSE	FALSE	FALSE	FALSE
0.317985	16.3041	1.77407	0.0853399	0.28025	YKT6	Term2vsTerm1	FALSE	FALSE	FALSE	FALSE	FALSE
-0.392758	15.9811	-1.77305	0.0855114	0.280398	DDX54	Term2vsTerm1	FALSE	FALSE	FALSE	FALSE	FALSE
0.285742	16.2421	1.77225	0.0856462	0.280398	NAXD	Term2vsTerm1	FALSE	FALSE	FALSE	FALSE	FALSE
0.222776	16.7944	1.77171	0.0857372	0.280398	RUFY1	Term2vsTerm1	FALSE	FALSE	FALSE	FALSE	FALSE
0.383751	16.4012	1.77158	0.0857602	0.280398	F5	Term2vsTerm1	FALSE	FALSE	FALSE	FALSE	FALSE
-0.266981	16.2476	-1.77152	0.0857703	0.280398	CWC22	Term2vsTerm1	FALSE	FALSE	FALSE	FALSE	FALSE
0.2049	20.3144	1.77143	0.0857845	0.280398	BASP1	Term2vsTerm1	FALSE	FALSE	FALSE	FALSE	FALSE
-0.359837	18.7895	-1.769	0.0861973	0.281334	STMN2	Term2vsTerm1	FALSE	FALSE	FALSE	FALSE	FALSE
0.311397	19.2314	1.76895	0.0862045	0.281334	VKORC1	Term2vsTerm1	FALSE	FALSE	FALSE	FALSE	FALSE
0.911693	14.8893	1.76763	0.0864292	0.281849	ME2	Term2vsTerm1	FALSE	FALSE	FALSE	FALSE	FALSE
0.412534	17.1171	1.76694	0.0865475	0.282016	THUMPD1	Term2vsTerm1	FALSE	FALSE	FALSE	FALSE	FALSE
0.24737	23.3102	1.76606	0.0866975	0.282287	STOML3	Term2vsTerm1	FALSE	FALSE	FALSE	FALSE	FALSE
-0.26766	20.6451	-1.76403	0.0870439	0.283131	SNRPD2	Term2vsTerm1	FALSE	FALSE	FALSE	FALSE	FALSE
-0.414511	16.1561	-1.76375	0.0870914	0.283131	EPPK1	Term2vsTerm1	FALSE	FALSE	FALSE	FALSE	FALSE
-0.342567	15.9087	-1.76249	0.0873072	0.283614	STON1	Term2vsTerm1	FALSE	FALSE	FALSE	FALSE	FALSE
-0.3234	16.7647	-1.7589	0.0879262	0.28515	CSTF3	Term2vsTerm1	FALSE	FALSE	FALSE	FALSE	FALSE
0.32123	17.308	1.75878	0.0879468	0.28515	BRCC3	Term2vsTerm1	FALSE	FALSE	FALSE	FALSE	FALSE
0.940705	15.258	1.75827	0.0880336	0.28515	NAGLU	Term2vsTerm1	FALSE	FALSE	FALSE	FALSE	FALSE
-0.333493	15.3566	-1.75817	0.0880512	0.28515	ADGRA2	Term2vsTerm1	FALSE	FALSE	FALSE	FALSE	FALSE
0.235471	16.9883	1.75659	0.0883251	0.285818	CASP3	Term2vsTerm1	FALSE	FALSE	FALSE	FALSE	FALSE
-0.366141	17.5945	-1.7556	0.0884975	0.286057	SCO1	Term2vsTerm1	FALSE	FALSE	FALSE	FALSE	FALSE
-0.355626	21.8358	-1.75538	0.0885348	0.286057	RPL27A	Term2vsTerm1	FALSE	FALSE	FALSE	FALSE	FALSE
-0.85645	15.9097	-1.75582	0.0886725	0.286156	ALCAM	Term2vsTerm1	FALSE	FALSE	FALSE	FALSE	FALSE
-0.378061	16.0035	-1.75442	0.0887016	0.286156	NAT10	Term2vsTerm1	FALSE	FALSE	FALSE	FALSE	FALSE
-0.442348	16.175	-1.754	0.0887753	0.286175	NOP10	Term2vsTerm1	FALSE	FALSE	FALSE	FALSE	FALSE
-0.284931	19.8653	-1.75304	0.0889426	0.286395	HNRNPA3	Term2vsTerm1	FALSE	FALSE	FALSE	FALSE	FALSE
-0.279423	17.1506	-1.75275	0.0889924	0.286395	LUC7L3	Term2vsTerm1	FALSE	FALSE	FALSE	FALSE	FALSE
0.940974	17.0191	1.75527	0.0890479	0.286395	CDH13	Term2vsTerm1	FALSE	FALSE	FALSE	FALSE	FALSE
-1.0276	17.9727	-1.75479	0.0892337	0.286685	KISS1	Term2vsTerm1	FALSE	TRUE	FALSE	FALSE	FALSE
0.239193	17.7704	1.75114	0.0892742	0.286685	TMEM245	Term2vsTerm1	FALSE	FALSE	FALSE	FALSE	FALSE
-0.358846	17.1614	-1.75051	0.0893836	0.286818	CACYBP	Term2vsTerm1	FALSE	FALSE	FALSE	FALSE	FALSE
-0.340722	18.1653	-1.74534	0.0902934	0.28945	EFEMP1	Term2vsTerm1	FALSE	FALSE	FALSE	FALSE	FALSE
0.442726	18.7316	1.74541	0.0903413	0.28945	RBM3	Term2vsTerm1	FALSE	FALSE	FALSE	FALSE	FALSE
0.201341	17.746	1.74305	0.0906974	0.290175	LOC131768270	Term2vsTerm1	FALSE	FALSE	FALSE	FALSE	FALSE
-0.197678	16.6332	-1.74301	0.0907057	0.290175	ZC3HAV1	Term2vsTerm1	FALSE	FALSE	FALSE	FALSE	FALSE
-0.331877	15.7467	-1.7426	0.0907771	0.290183	PPP1R9B	Term2vsTerm1	FALSE	FALSE	FALSE	FALSE	FALSE
-0.426371	16.684	-1.74218	0.0908521	0.290203	FAAH	Term2vsTerm1	FALSE	FALSE	FALSE	FALSE	FALSE
0.28778	16.5523	1.74178	0.0909229	0.290209	APLP2	Term2vsTerm1	FALSE	FALSE	FALSE	FALSE	FALSE
-0.170364	17.721	-1.7412	0.0910257	0.290317	ESYT2	Term2vsTerm1	FALSE	FALSE	FALSE	FALSE	FALSE
0.30739	16.2888	1.74033	0.0911804	0.29059	RHOBTB3	Term2vsTerm1	FALSE	FALSE	FALSE	FALSE	FALSE
0.182208	17.7057	1.73852	0.0915027	0.291281	VPS29	Term2vsTerm1	FALSE	FALSE	FALSE	FALSE	FALSE
0.344097	17.6543	1.73834	0.0915357	0.291281	TPD52	Term2vsTerm1	FALSE	FALSE	FALSE	FALSE	FALSE
0.267586	17.1311	1.73792	0.0916107	0.2913	HSD17B11	Term2vsTerm1	FALSE	FALSE	FALSE	FALSE	FALSE
-0.245145	17.0647	-1.73728	0.0917258	0.291446	PIP4P2	Term2vsTerm1	FALSE	FALSE	FALSE	FALSE	FALSE
-0.361604	16.6554	-1.73395	0.0923224	0.29312	SRRM1	Term2vsTerm1	FALSE	FALSE	FALSE	FALSE	FALSE
-0.224289	16.392	-1.73127	0.0928061	0.294302	GSPT1	Term2vsTerm1	FALSE	FALSE	FALSE	FALSE	FALSE
0.438272	17.0643	1.73111	0.0928343	0.294302	CCDC127	Term2vsTerm1	FALSE	FALSE	FALSE	FALSE	FALSE
-0.273259	18.0643	-1.73044	0.0929555	0.294464	SF3B2	Term2vsTerm1	FALSE	FALSE	FALSE	FALSE	FALSE
0.397076	16.5605	1.72983	0.093066	0.294592	EPHB4	Term2vsTerm1	FALSE	FALSE	FALSE	FALSE	FALSE
-0.308031	17.4093	-1.72898	0.0932206	0.29486	ACIN1	Term2vsTerm1	FALSE	FALSE	FALSE	FALSE	FALSE
0.272898	16.2844	1.72848	0.0933101	0.294922	RALGAPB	Term2vsTerm1	FALSE	FALSE	FALSE	FALSE	FALSE
0.209863	18.3195	1.727	0.0935787	0.295548	AGFG1	Term2vsTerm1	FALSE	FALSE	FALSE	FALSE	FALSE
-0.377512	17.7083	-1.72624	0.0937174	0.295765	GC	Term2vsTerm1	FALSE	FALSE	FALSE	FALSE	FALSE
-0.373262	20.0837	-1.72333	0.0942492	0.29722	RCN1	Term2vsTerm1	FALSE	FALSE	FALSE	FALSE	FALSE
0.230538	17.4609	1.7217	0.0945484	0.297809	DYNC1I2	Term2vsTerm1	FALSE	FALSE	FALSE	FALSE	FALSE
0.257946	18.9605	1.72144	0.094596	0.297809	ADAM12	Term2vsTerm1	FALSE	FALSE	FALSE	FALSE	FALSE
-0.499665	17.1213	-1.72156	0.0946481	0.297809	CIB1	Term2vsTerm1	FALSE	FALSE	FALSE	FALSE	FALSE
-0.209937	20.398	-1.72051	0.094767	0.297915	RPS14	Term2vsTerm1	FALSE	FALSE	FALSE	FALSE	FALSE
-0.362979	16.6212	-1.72001	0.0948583	0.297915	PLRG1	Term2vsTerm1	FALSE	FALSE	FALSE	FALSE	FALSE
0.371134	16.7432	1.71982	0.094894	0.297915	PGM2	Term2vsTerm1	FALSE	FALSE	FALSE	FALSE	FALSE
-0.305218	16.6333	-1.71932	0.0949848	0.297978	SART1	Term2vsTerm1	FALSE	FALSE	FALSE	FALSE	FALSE
0.251321	16.6555	1.7185	0.0951372	0.298215	SLC26A2	Term2vsTerm1	FALSE	FALSE	FALSE	FALSE	FALSE
-0.422535	15.9577	-1.71806	0.095218	0.298215	TOX4	Term2vsTerm1	FALSE	FALSE	FALSE	FALSE	FALSE
-0.389454	16.7644	-1.7175	0.0953213	0.298215	PLOD2	Term2vsTerm1	FALSE	FALSE	FALSE	FALSE	FALSE
0.337137	16.6212	1.71738	0.0953438	0.298215	PPA2	Term2vsTerm1	FALSE	FALSE	FALSE	FALSE	FALSE
-0.382354	18.3383	-1.71477	0.0958273	0.299505	CALD1	Term2vsTerm1	FALSE	FALSE	FALSE	FALSE	FALSE
0.241899	16.8755	1.71168	0.0964015	0.301076	NUP88	Term2vsTerm1	FALSE	FALSE	FALSE	FALSE	FALSE
-0.26577	16.8263	-1.71058	0.0966072	0.301373	DDX21	Term2vsTerm1	FALSE	FALSE	FALSE	FALSE	FALSE
-0.204999	16.7527	-1.7104	0.0966399	0.301373	MIOS	Term2vsTerm1	FALSE	FALSE	FALSE	FALSE	FALSE
0.178501	18.7087	1.70926	0.0968538	0.301817	ARPC1B	Term2vsTerm1	FALSE	FALSE	FALSE	FALSE	FALSE
0.294868	18.4123	1.70662	0.0973487	0.303135	PGK1	Term2vsTerm1	FALSE	FALSE	FALSE	FALSE	FALSE
-0.47516	15.3353	-1.70613	0.0974419	0.303201	RBM7	Term2vsTerm1	FALSE	FALSE	FALSE	FALSE	FALSE
0.312234	21.2318	1.70489	0.0976749	0.303571	CLTA	Term2vsTerm1	FALSE	FALSE	FALSE	FALSE	FALSE
0.203307	17.1816	1.70431	0.0977843	0.303571	SLC12A9	Term2vsTerm1	FALSE	FALSE	FALSE	FALSE	FALSE
-0.743479	17.1245	-1.70613	0.0978406	0.303571	C4B	Term2vsTerm1	FALSE	FALSE	FALSE	FALSE	FALSE
0.278035	16.8996	1.70396	0.0978494	0.303571	SLC25A22	Term2vsTerm1	FALSE	FALSE	FALSE	FALSE	FALSE
-0.767191	16.5725	-1.70361	0.0982573	0.304612	SLC9A6	Term2vsTerm1	FALSE	FALSE	FALSE	FALSE	FALSE
-2.0152	16.7565	-1.70409	0.0985313	0.30523	HBZ	Term2vsTerm1	FALSE	TRUE	FALSE	FALSE	FALSE
0.366068	16.962	1.69969	0.0986583	0.30523	LRP2	Term2vsTerm1	FALSE	FALSE	FALSE	FALSE	FALSE
-0.419247	15.3216	-1.69927	0.0987395	0.30523	DSC3	Term2vsTerm1	FALSE	FALSE	FALSE	FALSE	FALSE
-0.266621	17.5742	-1.69908	0.0987751	0.30523	SNW1	Term2vsTerm1	FALSE	FALSE	FALSE	FALSE	FALSE
-0.353652	15.8017	-1.69851	0.0988838	0.30523	INPP5A	Term2vsTerm1	FALSE	FALSE	FALSE	FALSE	FALSE
0.433921	16.7613	1.69847	0.0988915	0.30523	SLCO2A1	Term2vsTerm1	FALSE	FALSE	FALSE	FALSE	FALSE
0.417027	16.1151	1.69624	0.0993179	0.306321	GNE	Term2vsTerm1	FALSE	FALSE	FALSE	FALSE	FALSE
0.244324	17.0299	1.6953	0.0994978	0.306651	PSMB4	Term2vsTerm1	FALSE	FALSE	FALSE	FALSE	FALSE
-0.268276	17.2611	-1.69488	0.0995768	0.30667	SAP18	Term2vsTerm1	FALSE	FALSE	FALSE	FALSE	FALSE
0.162288	17.9585	1.69329	0.0998823	0.307386	RAB35	Term2vsTerm1	FALSE	FALSE	FALSE	FALSE	FALSE
-0.312963	16.3467	-1.69107	0.10031	0.308282	PMPCB	Term2vsTerm1	FALSE	FALSE	FALSE	FALSE	FALSE
-0.421371	17.2771	-1.69102	0.10032	0.308282	MRC2	Term2vsTerm1	FALSE	FALSE	FALSE	FALSE	FALSE
-0.294697	17.1732	-1.69056	0.100409	0.308331	PRPF3	Term2vsTerm1	FALSE	FALSE	FALSE	FALSE	FALSE
0.584819	16.8311	1.69015	0.100672	0.308912	ZNF384	Term2vsTerm1	FALSE	FALSE	FALSE	FALSE	FALSE
0.256299	18.0184	1.68882	0.100745	0.308912	RASA1	Term2vsTerm1	FALSE	FALSE	FALSE	FALSE	FALSE
-0.304245	17.1001	-1.68769	0.100962	0.309055	ISY1	Term2vsTerm1	FALSE	FALSE	FALSE	FALSE	FALSE
0.423064	15.2055	1.68744	0.101011	0.309055	BROX	Term2vsTerm1	FALSE	FALSE	FALSE	FALSE	FALSE
0.391294	16.2401	1.68719	0.101059	0.309055	ATP2A3	Term2vsTerm1	FALSE	FALSE	FALSE	FALSE	FALSE
-0.170233	20.234	-1.68706	0.101085	0.309055	RPS2	Term2vsTerm1	FALSE	FALSE	FALSE	FALSE	FALSE
-0.300642	18.1984	-1.6861	0.101272	0.309306	PHF5A	Term2vsTerm1	FALSE	FALSE	FALSE	FALSE	FALSE
0.427706	17.3108	1.68571	0.101348	0.309306	PROCR	Term2vsTerm1	FALSE	FALSE	FALSE	FALSE	FALSE
0.162179	19.092	1.6855	0.101388	0.309306	PLEC	Term2vsTerm1	FALSE	FALSE	FALSE	FALSE	FALSE
0.184783	16.3134	1.684	0.10168	0.309972	EXOC2	Term2vsTerm1	FALSE	FALSE	FALSE	FALSE	FALSE
0.356349	16.1343	1.68149	0.102171	0.311245	HMGCL	Term2vsTerm1	FALSE	FALSE	FALSE	FALSE	FALSE
0.268914	20.0923	1.68094	0.102279	0.311349	EIF4H	Term2vsTerm1	FALSE	FALSE	FALSE	FALSE	FALSE
0.411801	16.7359	1.68048	0.102368	0.311394	VASN	Term2vsTerm1	FALSE	FALSE	FALSE	FALSE	FALSE
-0.448949	15.154	-1.67895	0.102669	0.31188	RFC1	Term2vsTerm1	FALSE	FALSE	FALSE	FALSE	FALSE
0.327572	16.5728	1.67882	0.102694	0.31188	LPCAT2	Term2vsTerm1	FALSE	FALSE	FALSE	FALSE	FALSE
-2.05074	15.3729	-1.6812	0.102759	0.31188	PSG11	Term2vsTerm1	FALSE	TRUE	FALSE	FALSE	FALSE
0.496207	17.3039	1.6786	0.102857	0.31188	ISM2	Term2vsTerm1	FALSE	FALSE	FALSE	FALSE	FALSE
0.492008	15.7146	1.67753	0.102949	0.31188	HIBCH	Term2vsTerm1	FALSE	FALSE	FALSE	FALSE	FALSE
-0.277926	16.8371	-1.67706	0.10304	0.31188	RBM12B	Term2vsTerm1	FALSE	FALSE	FALSE	FALSE	FALSE
-0.164096	16.8913	-1.67703	0.103046	0.31188	EIF3H	Term2vsTerm1	FALSE	FALSE	FALSE	FALSE	FALSE
0.126023	16.68	1.67561	0.103328	0.312507	Q9UPN3	Term2vsTerm1	FALSE	FALSE	FALSE	FALSE	FALSE
-0.367295	15.5895	-1.67518	0.103412	0.312537	DHX36	Term2vsTerm1	FALSE	FALSE	FALSE	FALSE	FALSE
0.204475	20.7717	1.67449	0.103549	0.312727	HADHB	Term2vsTerm1	FALSE	FALSE	FALSE	FALSE	FALSE
0.178769	16.8473	1.67217	0.104009	0.313892	GCN1	Term2vsTerm1	FALSE	FALSE	FALSE	FALSE	FALSE
0.56434	15.8236	1.66893	0.104654	0.315612	PTMA	Term2vsTerm1	FALSE	FALSE	FALSE	FALSE	FALSE
0.365548	17.1682	1.66596	0.10525	0.317181	GNAS	Term2vsTerm1	FALSE	FALSE	FALSE	FALSE	FALSE
0.305734	18.3061	1.66502	0.105439	0.317395	FKBP1A	Term2vsTerm1	FALSE	FALSE	FALSE	FALSE	FALSE
0.232519	16.5467	1.66485	0.105472	0.317395	FAM234A	Term2vsTerm1	FALSE	FALSE	FALSE	FALSE	FALSE
0.164828	18.3541	1.66333	0.105777	0.318087	RAB5B	Term2vsTerm1	FALSE	FALSE	FALSE	FALSE	FALSE
-0.185579	19.8986	-1.66276	0.105893	0.31821	RPS13	Term2vsTerm1	FALSE	FALSE	FALSE	FALSE	FALSE
0.313862	16.5115	1.66236	0.105973	0.318222	PPA1	Term2vsTerm1	FALSE	FALSE	FALSE	FALSE	FALSE
-0.441489	16.7446	-1.66186	0.106075	0.318298	CLN3	Term2vsTerm1	FALSE	FALSE	FALSE	FALSE	FALSE
0.28861	20.0152	1.6613	0.106187	0.318298	CYB5A	Term2vsTerm1	FALSE	FALSE	FALSE	FALSE	FALSE
-0.193295	18.3138	-1.66111	0.106225	0.318298	Q9BZK3	Term2vsTerm1	FALSE	FALSE	FALSE	FALSE	FALSE
0.335181	16.1448	1.66072	0.106305	0.318312	CDYL	Term2vsTerm1	FALSE	FALSE	FALSE	FALSE	FALSE
-0.33733	20.6378	-1.66034	0.106382	0.318314	RPL32	Term2vsTerm1	FALSE	FALSE	FALSE	FALSE	FALSE
1.88527	16.2109	1.66144	0.106869	0.319546	MAN2B1	Term2vsTerm1	FALSE	TRUE	FALSE	FALSE	FALSE
0.315512	15.5314	1.65397	0.107678	0.321736	C2orf72	Term2vsTerm1	FALSE	FALSE	FALSE	FALSE	FALSE
-0.320222	17.5898	-1.65311	0.107853	0.32203	EBNA1BP2	Term2vsTerm1	FALSE	FALSE	FALSE	FALSE	FALSE
-0.38423	16.8115	-1.65265	0.107949	0.322088	MCM2	Term2vsTerm1	FALSE	FALSE	FALSE	FALSE	FALSE
-0.38725	16.8573	-1.65213	0.108055	0.322175	PEX14	Term2vsTerm1	FALSE	FALSE	FALSE	FALSE	FALSE
0.391005	16.0573	1.65114	0.108259	0.322393	CMPK1	Term2vsTerm1	FALSE	FALSE	FALSE	FALSE	FALSE
0.276136	16.2168	1.65103	0.108281	0.322393	STXBP1	Term2vsTerm1	FALSE	FALSE	FALSE	FALSE	FALSE
-0.219757	16.0083	-1.65045	0.1084	0.322518	TRIP12	Term2vsTerm1	FALSE	FALSE	FALSE	FALSE	FALSE
0.66791	18.0744	1.65155	0.108601	0.322712	FCGR2A	Term2vsTerm1	FALSE	FALSE	FALSE	FALSE	FALSE
-0.312533	16.727	-1.64939	0.108618	0.322712	APP	Term2vsTerm1	FALSE	FALSE	FALSE	FALSE	FALSE
0.178506	19.5979	1.64727	0.109056	0.323783	SLC3A2	Term2vsTerm1	FALSE	FALSE	FALSE	FALSE	FALSE
0.363434	16.5946	1.64634	0.109247	0.324082	BAD	Term2vsTerm1	FALSE	FALSE	FALSE	FALSE	FALSE
1.70914	16.9149	1.64948	0.10931	0.324082	ACE	Term2vsTerm1	FALSE	TRUE	FALSE	FALSE	FALSE
-0.542487	17.133	-1.64646	0.109408	0.324144	SERPINA3	Term2vsTerm1	FALSE	FALSE	FALSE	FALSE	FALSE
0.313927	16.8628	1.64434	0.109662	0.324667	PSMD10	Term2vsTerm1	FALSE	FALSE	FALSE	FALSE	FALSE
-0.333392	15.7852	-1.64201	0.110147	0.325639	SREK1	Term2vsTerm1	FALSE	FALSE	FALSE	FALSE	FALSE
0.250457	17.9885	1.64166	0.11022	0.325639	HTATIP2	Term2vsTerm1	FALSE	FALSE	FALSE	FALSE	FALSE
-0.140845	18.4543	-1.64165	0.110222	0.325639	COPA	Term2vsTerm1	FALSE	FALSE	FALSE	FALSE	FALSE
0.215834	17.7365	1.64068	0.110425	0.32601	OTUB1	Term2vsTerm1	FALSE	FALSE	FALSE	FALSE	FALSE
0.239221	18.1082	1.6387	0.110838	0.326938	CAP1	Term2vsTerm1	FALSE	FALSE	FALSE	FALSE	FALSE
-0.230114	16.0048	-1.63843	0.110895	0.326938	PIP4K2C	Term2vsTerm1	FALSE	FALSE	FALSE	FALSE	FALSE
-0.247533	18.2993	-1.63727	0.111139	0.327427	ST3GAL4	Term2vsTerm1	FALSE	FALSE	FALSE	FALSE	FALSE
-0.209847	18.0453	-1.63681	0.111234	0.327477	SEPTIN8	Term2vsTerm1	FALSE	FALSE	FALSE	FALSE	FALSE
0.124596	17.7835	1.63645	0.111311	0.327477	NPTN	Term2vsTerm1	FALSE	FALSE	FALSE	FALSE	FALSE
-0.129962	16.6871	-1.63375	0.111878	0.32891	RAB3GAP2	Term2vsTerm1	FALSE	FALSE	FALSE	FALSE	FALSE
0.377993	17.006	1.63323	0.111989	0.32891	PLEKHA2	Term2vsTerm1	FALSE	FALSE	FALSE	FALSE	FALSE
-0.195442	18.1705	-1.63259	0.112124	0.32891	SPTLC1	Term2vsTerm1	FALSE	FALSE	FALSE	FALSE	FALSE
0.195146	20.1442	1.6325	0.112143	0.32891	HADHA	Term2vsTerm1	FALSE	FALSE	FALSE	FALSE	FALSE
-0.238122	18.6412	-1.63159	0.112336	0.32891	TARDBP	Term2vsTerm1	FALSE	FALSE	FALSE	FALSE	FALSE
0.15406	17.7494	1.63156	0.112342	0.32891	ATP6V1A	Term2vsTerm1	FALSE	FALSE	FALSE	FALSE	FALSE
-0.173565	20.6208	-1.63155	0.112345	0.32891	ANXA6	Term2vsTerm1	FALSE	FALSE	FALSE	FALSE	FALSE
0.248127	17.5848	1.63004	0.112664	0.329534	NNT	Term2vsTerm1	FALSE	FALSE	FALSE	FALSE	FALSE
0.424243	15.5481	1.6298	0.112715	0.329534	RNF31	Term2vsTerm1	FALSE	FALSE	FALSE	FALSE	FALSE
-0.411872	16.0047	-1.62938	0.112804	0.329567	SUOX	Term2vsTerm1	FALSE	FALSE	FALSE	FALSE	FALSE
-0.50285	18.4356	-1.62937	0.113037	0.329967	PSG3	Term2vsTerm1	FALSE	FALSE	FALSE	FALSE	FALSE
0.161685	17.5909	1.628	0.113098	0.329967	VPS35	Term2vsTerm1	FALSE	FALSE	FALSE	FALSE	FALSE
0.166252	16.7005	1.62598	0.113529	0.330775	USP9X	Term2vsTerm1	FALSE	FALSE	FALSE	FALSE	FALSE
-0.207161	16.9931	-1.62578	0.113572	0.330775	MED15	Term2vsTerm1	FALSE	FALSE	FALSE	FALSE	FALSE
-0.275539	20.926	-1.6256	0.11361	0.330775	TGM2	Term2vsTerm1	FALSE	FALSE	FALSE	FALSE	FALSE
-0.120041	17.2455	-1.62457	0.113831	0.331155	HGS	Term2vsTerm1	FALSE	FALSE	FALSE	FALSE	FALSE
-0.329939	15.3511	-1.62401	0.113951	0.331155	EPS8	Term2vsTerm1	FALSE	FALSE	FALSE	FALSE	FALSE
0.30237	18.8485	1.62389	0.113977	0.331155	MDH2	Term2vsTerm1	FALSE	FALSE	FALSE	FALSE	FALSE
0.316568	17.5344	1.62327	0.114108	0.331308	KPNA4	Term2vsTerm1	FALSE	FALSE	FALSE	FALSE	FALSE
0.344094	16.367	1.62246	0.114282	0.331584	GCM1	Term2vsTerm1	FALSE	FALSE	FALSE	FALSE	FALSE
0.413915	15.8708	1.6205	0.114704	0.332231	LRRC40	Term2vsTerm1	FALSE	FALSE	FALSE	FALSE	FALSE
0.21661	18.0324	1.62047	0.114712	0.332231	AP1S1	Term2vsTerm1	FALSE	FALSE	FALSE	FALSE	FALSE
0.200256	18.2538	1.62033	0.114742	0.332231	MBOAT7	Term2vsTerm1	FALSE	FALSE	FALSE	FALSE	FALSE
0.419841	17.3721	1.61625	0.115653	0.334467	NFYA	Term2vsTerm1	FALSE	FALSE	FALSE	FALSE	FALSE
-0.364466	15.847	-1.61602	0.115673	0.334467	IRGQ	Term2vsTerm1	FALSE	FALSE	FALSE	FALSE	FALSE
-0.236007	18.067	-1.61454	0.115994	0.334902	SNRPB2	Term2vsTerm1	FALSE	FALSE	FALSE	FALSE	FALSE
-0.396657	16.0493	-1.61413	0.116083	0.334902	PXDN	Term2vsTerm1	FALSE	FALSE	FALSE	FALSE	FALSE
-0.491459	18.7946	-1.61507	0.116098	0.334902	ZEB1	Term2vsTerm1	FALSE	FALSE	FALSE	FALSE	FALSE
0.272998	17.5023	1.61386	0.116142	0.334902	TBCA	Term2vsTerm1	FALSE	FALSE	FALSE	FALSE	FALSE
0.232534	16.6144	1.61346	0.116231	0.334929	VPS36	Term2vsTerm1	FALSE	FALSE	FALSE	FALSE	FALSE
0.248256	16.1448	1.61172	0.116609	0.3356	DARS2	Term2vsTerm1	FALSE	FALSE	FALSE	FALSE	FALSE
-0.602675	17.0551	-1.61304	0.116623	0.3356	TUBB3	Term2vsTerm1	FALSE	FALSE	FALSE	FALSE	FALSE
-0.304785	17.4333	-1.61071	0.11683	0.335967	P4HA1	Term2vsTerm1	FALSE	FALSE	FALSE	FALSE	FALSE
-0.25948	16.5373	-1.60955	0.117084	0.336123	PRPF40A	Term2vsTerm1	FALSE	FALSE	FALSE	FALSE	FALSE
0.277235	18.7019	1.60891	0.117224	0.336123	HPX	Term2vsTerm1	FALSE	FALSE	FALSE	FALSE	FALSE
-0.212494	16.9272	-1.60891	0.117225	0.336123	DDX42	Term2vsTerm1	FALSE	FALSE	FALSE	FALSE	FALSE
-0.332102	16.4016	-1.60883	0.117243	0.336123	WTAP	Term2vsTerm1	FALSE	FALSE	FALSE	FALSE	FALSE
0.461336	15.7328	1.60864	0.117284	0.336123	ITPR3	Term2vsTerm1	FALSE	FALSE	FALSE	FALSE	FALSE
0.295411	16.7047	1.607	0.117645	0.336928	PARK7	Term2vsTerm1	FALSE	FALSE	FALSE	FALSE	FALSE
-0.438203	16.5133	-1.60576	0.117918	0.33748	GTF3C4	Term2vsTerm1	FALSE	FALSE	FALSE	FALSE	FALSE
-0.29878	17.6271	-1.60502	0.118079	0.337713	BRD4	Term2vsTerm1	FALSE	FALSE	FALSE	FALSE	FALSE
-0.230902	21.5824	-1.60453	0.118188	0.337795	HNRNPC	Term2vsTerm1	FALSE	FALSE	FALSE	FALSE	FALSE
0.456078	17.3597	1.60301	0.118608	0.338765	FABP5	Term2vsTerm1	FALSE	FALSE	FALSE	FALSE	FALSE
0.270828	17.2583	1.59924	0.119361	0.340686	MYO3B	Term2vsTerm1	FALSE	FALSE	FALSE	FALSE	FALSE
-0.312651	16.6428	-1.59864	0.119495	0.340835	GATAD2A	Term2vsTerm1	FALSE	FALSE	FALSE	FALSE	FALSE
-0.330244	15.9683	-1.59764	0.119717	0.341227	UBE2J1	Term2vsTerm1	FALSE	FALSE	FALSE	FALSE	FALSE
0.375408	15.5034	1.5973	0.119794	0.341227	DPP3	Term2vsTerm1	FALSE	FALSE	FALSE	FALSE	FALSE
0.316135	16.7402	1.59613	0.120056	0.341742	COMMD5	Term2vsTerm1	FALSE	FALSE	FALSE	FALSE	FALSE
0.282168	18.729	1.59484	0.120343	0.342326	TPI1	Term2vsTerm1	FALSE	FALSE	FALSE	FALSE	FALSE
-0.328831	17.3376	-1.59398	0.120536	0.342646	SLTM	Term2vsTerm1	FALSE	FALSE	FALSE	FALSE	FALSE
0.239829	16.2935	1.59328	0.120695	0.342865	ACTR10	Term2vsTerm1	FALSE	FALSE	FALSE	FALSE	FALSE
-0.238754	17.1467	-1.59176	0.121036	0.34343	SRP19	Term2vsTerm1	FALSE	FALSE	FALSE	FALSE	FALSE
0.228239	16.3773	1.59167	0.121057	0.34343	NELFCD	Term2vsTerm1	FALSE	FALSE	FALSE	FALSE	FALSE
0.160408	17.0588	1.59049	0.121321	0.343948	SNX8	Term2vsTerm1	FALSE	FALSE	FALSE	FALSE	FALSE
-0.18972	20.2251	-1.58976	0.121487	0.344186	RPS24	Term2vsTerm1	FALSE	FALSE	FALSE	FALSE	FALSE
0.284328	16.8718	1.58771	0.121951	0.345237	THEM6	Term2vsTerm1	FALSE	FALSE	FALSE	FALSE	FALSE
0.24876	17.9044	1.58739	0.122022	0.345237	NAPG	Term2vsTerm1	FALSE	FALSE	FALSE	FALSE	FALSE
0.315099	16.2321	1.58685	0.122146	0.345288	ZC3HC1	Term2vsTerm1	FALSE	FALSE	FALSE	FALSE	FALSE
-0.312595	17.6258	-1.58643	0.122241	0.345288	MEAK7	Term2vsTerm1	FALSE	FALSE	FALSE	FALSE	FALSE
0.210717	16.8993	1.58585	0.122371	0.345288	DNAJC10	Term2vsTerm1	FALSE	FALSE	FALSE	FALSE	FALSE
-0.325517	15.9706	-1.58584	0.122374	0.345288	PHLDB1	Term2vsTerm1	FALSE	FALSE	FALSE	FALSE	FALSE
0.154795	16.4306	1.58535	0.122485	0.345288	EXOC7	Term2vsTerm1	FALSE	FALSE	FALSE	FALSE	FALSE
0.488985	16.4356	1.58507	0.122579	0.345288	DENND1A	Term2vsTerm1	FALSE	FALSE	FALSE	FALSE	FALSE
-0.153816	17.5158	-1.58479	0.122614	0.345288	STRAP	Term2vsTerm1	FALSE	FALSE	FALSE	FALSE	FALSE
0.213139	17.0089	1.58259	0.123115	0.346466	ATP6V1D	Term2vsTerm1	FALSE	FALSE	FALSE	FALSE	FALSE
-0.421176	15.6644	-1.58098	0.123483	0.347271	ZC3H14	Term2vsTerm1	FALSE	FALSE	FALSE	FALSE	FALSE
-0.209461	21.2782	-1.57956	0.123808	0.347952	RPL4	Term2vsTerm1	FALSE	FALSE	FALSE	FALSE	FALSE
-0.366978	16.6134	-1.57724	0.124342	0.348961	DNAJC25	Term2vsTerm1	FALSE	FALSE	FALSE	FALSE	FALSE
0.828109	16.5762	1.57918	0.124355	0.348961	HSDL1	Term2vsTerm1	FALSE	FALSE	FALSE	FALSE	FALSE
0.208385	16.9808	1.57692	0.124416	0.348961	MCUR1	Term2vsTerm1	FALSE	FALSE	FALSE	FALSE	FALSE
-0.325849	16.2849	-1.57638	0.124541	0.349078	EHMT1	Term2vsTerm1	FALSE	FALSE	FALSE	FALSE	FALSE
0.7718	14.7871	1.57563	0.124712	0.349327	TXNRD2	Term2vsTerm1	FALSE	FALSE	FALSE	FALSE	FALSE
-0.231654	15.3804	-1.57497	0.124864	0.349462	COG3	Term2vsTerm1	FALSE	FALSE	FALSE	FALSE	FALSE
0.185193	16.2665	1.5747	0.124927	0.349462	DOCK11	Term2vsTerm1	FALSE	FALSE	FALSE	FALSE	FALSE
0.829431	18.1008	1.57658	0.125044	0.349559	HLA-G	Term2vsTerm1	FALSE	FALSE	FALSE	FALSE	FALSE
0.224253	19.1486	1.57368	0.125163	0.349598	VSIR	Term2vsTerm1	FALSE	FALSE	FALSE	FALSE	FALSE
0.299441	18.0184	1.57342	0.125224	0.349598	ARPP19	Term2vsTerm1	FALSE	FALSE	FALSE	FALSE	FALSE
-0.302857	16.6841	-1.57208	0.125533	0.350206	HS2ST1	Term2vsTerm1	FALSE	FALSE	FALSE	FALSE	FALSE
0.197855	16.5139	1.57176	0.125608	0.350206	WASHC5	Term2vsTerm1	FALSE	FALSE	FALSE	FALSE	FALSE
-0.328017	16.05	-1.57024	0.125961	0.350487	GET4	Term2vsTerm1	FALSE	FALSE	FALSE	FALSE	FALSE
-0.358016	15.5748	-1.56977	0.126071	0.350487	RBM28	Term2vsTerm1	FALSE	FALSE	FALSE	FALSE	FALSE
-0.306825	16.3419	-1.56973	0.126081	0.350487	IGF2BP2	Term2vsTerm1	FALSE	FALSE	FALSE	FALSE	FALSE
-0.382548	16.8788	-1.56947	0.126141	0.350487	COA6	Term2vsTerm1	FALSE	FALSE	FALSE	FALSE	FALSE
0.396797	16.7509	1.56931	0.126177	0.350487	VPS72	Term2vsTerm1	FALSE	FALSE	FALSE	FALSE	FALSE
0.366418	16.0407	1.56906	0.126236	0.350487	GUCY1B1	Term2vsTerm1	FALSE	FALSE	FALSE	FALSE	FALSE
-0.280141	16.7979	-1.56882	0.126292	0.350487	CDK9	Term2vsTerm1	FALSE	FALSE	FALSE	FALSE	FALSE
-0.394053	16.5105	-1.56723	0.126663	0.351214	MFAP1	Term2vsTerm1	FALSE	FALSE	FALSE	FALSE	FALSE
-0.219658	16.1917	-1.56675	0.126775	0.351214	TUT7	Term2vsTerm1	FALSE	FALSE	FALSE	FALSE	FALSE
-0.238665	17.3765	-1.56637	0.126863	0.351214	GFPT1	Term2vsTerm1	FALSE	FALSE	FALSE	FALSE	FALSE
0.14301	16.6308	1.56627	0.126887	0.351214	DOCK7	Term2vsTerm1	FALSE	FALSE	FALSE	FALSE	FALSE
-0.336031	16.734	-1.56497	0.127193	0.351827	GALE	Term2vsTerm1	FALSE	FALSE	FALSE	FALSE	FALSE
-0.544314	15.919	-1.56446	0.127312	0.351927	MLLT1	Term2vsTerm1	FALSE	FALSE	FALSE	FALSE	FALSE
-0.242041	17.1349	-1.56373	0.127482	0.352058	SF3A2	Term2vsTerm1	FALSE	FALSE	FALSE	FALSE	FALSE
0.220392	16.8813	1.56354	0.127527	0.352058	TBC1D9B	Term2vsTerm1	FALSE	FALSE	FALSE	FALSE	FALSE
0.216489	17.3416	1.562	0.12789	0.352815	EEA1	Term2vsTerm1	FALSE	FALSE	FALSE	FALSE	FALSE
0.273449	17.4735	1.5611	0.128102	0.352815	DHRS7	Term2vsTerm1	FALSE	FALSE	FALSE	FALSE	FALSE
-0.369978	19.414	-1.56111	0.128127	0.352815	MYL9	Term2vsTerm1	FALSE	FALSE	FALSE	FALSE	FALSE
0.263066	18.3898	1.56095	0.128136	0.352815	CD55	Term2vsTerm1	FALSE	FALSE	FALSE	FALSE	FALSE
0.258404	15.3477	1.5598	0.128408	0.353331	VPS53	Term2vsTerm1	FALSE	FALSE	FALSE	FALSE	FALSE
-0.296069	17.6397	-1.55898	0.128604	0.353639	PGAP6	Term2vsTerm1	FALSE	FALSE	FALSE	FALSE	FALSE
-0.15886	16.5102	-1.55792	0.128853	0.354094	XRN1	Term2vsTerm1	FALSE	FALSE	FALSE	FALSE	FALSE
0.226015	17.2178	1.5565	0.12919	0.354667	CSPG4	Term2vsTerm1	FALSE	FALSE	FALSE	FALSE	FALSE
0.418093	17.7263	1.55486	0.129657	0.354667	ARHGDIB	Term2vsTerm1	FALSE	FALSE	FALSE	FALSE	FALSE
-0.232904	18.8086	-1.55424	0.129728	0.354667	SF1	Term2vsTerm1	FALSE	FALSE	FALSE	FALSE	FALSE
0.303235	16.7942	1.55416	0.129747	0.354667	GSDME	Term2vsTerm1	FALSE	FALSE	FALSE	FALSE	FALSE
-0.177145	16.3363	-1.55408	0.129766	0.354667	PPFIBP1	Term2vsTerm1	FALSE	FALSE	FALSE	FALSE	FALSE
0.254907	17.5381	1.55383	0.129826	0.354667	NUP98	Term2vsTerm1	FALSE	FALSE	FALSE	FALSE	FALSE
-0.191095	19.5527	-1.55379	0.129835	0.354667	HSPD1	Term2vsTerm1	FALSE	FALSE	FALSE	FALSE	FALSE
-0.527479	22.1894	-1.55487	0.129856	0.354667	HBB	Term2vsTerm1	FALSE	FALSE	FALSE	FALSE	FALSE
0.232631	19.1953	1.55366	0.129867	0.354667	TMT1A	Term2vsTerm1	FALSE	FALSE	FALSE	FALSE	FALSE
0.346221	16.7532	1.5535	0.129904	0.354667	FUCA1	Term2vsTerm1	FALSE	FALSE	FALSE	FALSE	FALSE
0.281892	17.0662	1.55298	0.13003	0.354779	YIF1B	Term2vsTerm1	FALSE	FALSE	FALSE	FALSE	FALSE
0.218324	16.3295	1.55262	0.130114	0.354781	FLII	Term2vsTerm1	FALSE	FALSE	FALSE	FALSE	FALSE
-0.78074	13.9738	-1.5521	0.130239	0.354891	CCS	Term2vsTerm1	FALSE	FALSE	FALSE	FALSE	FALSE
-0.272882	18.3582	-1.55041	0.130644	0.355764	KIF2A	Term2vsTerm1	FALSE	FALSE	FALSE	FALSE	FALSE
0.296151	16.7663	1.54918	0.130938	0.356334	SEMA3B	Term2vsTerm1	FALSE	FALSE	FALSE	FALSE	FALSE
-0.203244	17.5464	-1.54821	0.131172	0.356438	RBM12	Term2vsTerm1	FALSE	FALSE	FALSE	FALSE	FALSE
0.199578	16.3892	1.54808	0.131203	0.356438	MTM1	Term2vsTerm1	FALSE	FALSE	FALSE	FALSE	FALSE
0.192118	16.742	1.54766	0.131305	0.356438	TBC1D15	Term2vsTerm1	FALSE	FALSE	FALSE	FALSE	FALSE
0.696359	20.0541	1.54971	0.131315	0.356438	S100A8	Term2vsTerm1	FALSE	FALSE	FALSE	FALSE	FALSE
0.191352	18.5254	1.54651	0.131582	0.356932	COLEC12	Term2vsTerm1	FALSE	FALSE	FALSE	FALSE	FALSE
1.94175	15.3752	1.54537	0.132405	0.358933	CD302	Term2vsTerm1	FALSE	TRUE	FALSE	FALSE	FALSE
-0.175846	21.4076	-1.54234	0.132589	0.359202	CKAP4	Term2vsTerm1	FALSE	FALSE	FALSE	FALSE	FALSE
0.352466	15.693	1.54162	0.132764	0.359322	IFI35	Term2vsTerm1	FALSE	FALSE	FALSE	FALSE	FALSE
-0.169129	16.776	-1.54119	0.132868	0.359322	APPL1	Term2vsTerm1	FALSE	FALSE	FALSE	FALSE	FALSE
0.150545	16.7703	1.54087	0.132946	0.359322	DCTN4	Term2vsTerm1	FALSE	FALSE	FALSE	FALSE	FALSE
0.278079	16.5142	1.54033	0.133078	0.359322	TMX4	Term2vsTerm1	FALSE	FALSE	FALSE	FALSE	FALSE
0.245403	16.5687	1.53993	0.133175	0.359322	TMEM168	Term2vsTerm1	FALSE	FALSE	FALSE	FALSE	FALSE
-0.153055	18.3351	-1.53972	0.133225	0.359322	EIF3A	Term2vsTerm1	FALSE	FALSE	FALSE	FALSE	FALSE
0.130171	16.9409	1.53945	0.133291	0.359322	MAT2A	Term2vsTerm1	FALSE	FALSE	FALSE	FALSE	FALSE
0.227472	17.0841	1.53927	0.133334	0.359322	RDX	Term2vsTerm1	FALSE	FALSE	FALSE	FALSE	FALSE
0.194518	16.8919	1.53874	0.133465	0.359322	ATP6V1C1	Term2vsTerm1	FALSE	FALSE	FALSE	FALSE	FALSE
0.544889	16.9963	1.53944	0.133523	0.359322	GP9	Term2vsTerm1	FALSE	FALSE	FALSE	FALSE	FALSE
-0.248667	18.9879	-1.5383	0.133572	0.359322	EWSR1	Term2vsTerm1	FALSE	FALSE	FALSE	FALSE	FALSE
0.284682	16.7807	1.53715	0.133852	0.359845	PDLIM4	Term2vsTerm1	FALSE	FALSE	FALSE	FALSE	FALSE
-0.158628	16.7427	-1.53607	0.134117	0.360237	TRAPPC8	Term2vsTerm1	FALSE	FALSE	FALSE	FALSE	FALSE
-0.20545	16.4443	-1.53586	0.134169	0.360237	G6PD	Term2vsTerm1	FALSE	FALSE	FALSE	FALSE	FALSE
0.217425	16.0519	1.53548	0.134261	0.360255	HIP1R	Term2vsTerm1	FALSE	FALSE	FALSE	FALSE	FALSE
-0.290063	17.186	-1.53463	0.13447	0.360584	TAF15	Term2vsTerm1	FALSE	FALSE	FALSE	FALSE	FALSE
-0.138597	20.6305	-1.53297	0.134876	0.361393	RAB2A	Term2vsTerm1	FALSE	FALSE	FALSE	FALSE	FALSE
-0.243088	19.0898	-1.5327	0.134943	0.361393	KHSRP	Term2vsTerm1	FALSE	FALSE	FALSE	FALSE	FALSE
0.186804	16.3855	1.53145	0.135251	0.361988	DCTN6	Term2vsTerm1	FALSE	FALSE	FALSE	FALSE	FALSE
0.229151	16.506	1.53075	0.135424	0.362221	PPCS	Term2vsTerm1	FALSE	FALSE	FALSE	FALSE	FALSE
-0.418212	18.2606	-1.53006	0.135721	0.362784	CPNE1	Term2vsTerm1	FALSE	FALSE	FALSE	FALSE	FALSE
0.350055	16.9951	1.52868	0.135934	0.362827	GCA	Term2vsTerm1	FALSE	FALSE	FALSE	FALSE	FALSE
-0.17639	16.4967	-1.52846	0.135991	0.362827	MLST8	Term2vsTerm1	FALSE	FALSE	FALSE	FALSE	FALSE
0.353291	25.5185	1.52844	0.135996	0.362827	HBG2	Term2vsTerm1	FALSE	FALSE	FALSE	FALSE	FALSE
0.272081	17.1589	1.52702	0.136346	0.363466	TCHH	Term2vsTerm1	FALSE	FALSE	FALSE	FALSE	FALSE
-0.263382	16.65	-1.52677	0.136408	0.363466	PYM1	Term2vsTerm1	FALSE	FALSE	FALSE	FALSE	FALSE
-0.443553	15.1348	-1.52534	0.136765	0.364187	VPS41	Term2vsTerm1	FALSE	FALSE	FALSE	FALSE	FALSE
-0.449242	16.888	-1.52404	0.137148	0.364976	NES	Term2vsTerm1	FALSE	FALSE	FALSE	FALSE	FALSE
0.225611	16.6151	1.52314	0.137312	0.365181	TENM3	Term2vsTerm1	FALSE	FALSE	FALSE	FALSE	FALSE
0.274027	17.2023	1.52205	0.137583	0.365632	ECHS1	Term2vsTerm1	FALSE	FALSE	FALSE	FALSE	FALSE
0.185408	18.1817	1.52177	0.137655	0.365632	UQCRFS1	Term2vsTerm1	FALSE	FALSE	FALSE	FALSE	FALSE
-0.276224	16.0825	-1.52141	0.137743	0.365636	DCP1A	Term2vsTerm1	FALSE	FALSE	FALSE	FALSE	FALSE
-0.28473	19.9018	-1.51975	0.13816	0.366021	EIF4G3	Term2vsTerm1	FALSE	FALSE	FALSE	FALSE	FALSE
-0.368823	17.4772	-1.51971	0.138169	0.366021	ITIH4	Term2vsTerm1	FALSE	FALSE	FALSE	FALSE	FALSE
0.443569	16.7769	1.51972	0.138219	0.366021	C1QB	Term2vsTerm1	FALSE	FALSE	FALSE	FALSE	FALSE
0.217128	17.7945	1.51935	0.13826	0.366021	CNDP2	Term2vsTerm1	FALSE	FALSE	FALSE	FALSE	FALSE
-0.211259	16.7441	-1.5191	0.138323	0.366021	CDC42BPG	Term2vsTerm1	FALSE	FALSE	FALSE	FALSE	FALSE
-0.197825	18.9819	-1.51868	0.138428	0.366057	EIF3F	Term2vsTerm1	FALSE	FALSE	FALSE	FALSE	FALSE
0.203965	16.9494	1.51832	0.138519	0.366057	MYO1B	Term2vsTerm1	FALSE	FALSE	FALSE	FALSE	FALSE
-0.227266	16.8799	-1.51754	0.138714	0.366057	IARS2	Term2vsTerm1	FALSE	FALSE	FALSE	FALSE	FALSE
-0.351819	16.8224	-1.51732	0.138769	0.366057	FETUB	Term2vsTerm1	FALSE	FALSE	FALSE	FALSE	FALSE
-0.192808	16.0415	-1.51714	0.138816	0.366057	SMAD2	Term2vsTerm1	FALSE	FALSE	FALSE	FALSE	FALSE
-0.198848	16.8822	-1.5169	0.138876	0.366057	FXR2	Term2vsTerm1	FALSE	FALSE	FALSE	FALSE	FALSE
-0.185457	17.1112	-1.51646	0.138987	0.366057	CLPB	Term2vsTerm1	FALSE	FALSE	FALSE	FALSE	FALSE
0.144385	18.5944	1.51628	0.139032	0.366057	RAB10	Term2vsTerm1	FALSE	FALSE	FALSE	FALSE	FALSE
-0.189384	16.2913	-1.51249	0.139991	0.36835	MYO9B	Term2vsTerm1	FALSE	FALSE	FALSE	FALSE	FALSE
-0.32779	17.6179	-1.51191	0.140136	0.368462	ARGLU1	Term2vsTerm1	FALSE	FALSE	FALSE	FALSE	FALSE
0.157657	21.6278	1.51163	0.140208	0.368462	ATP5MF	Term2vsTerm1	FALSE	FALSE	FALSE	FALSE	FALSE
-0.294253	16.1235	-1.51113	0.140335	0.368566	ZC3H15	Term2vsTerm1	FALSE	FALSE	FALSE	FALSE	FALSE
0.255234	16.4125	1.51056	0.140479	0.368714	NHSL3	Term2vsTerm1	FALSE	FALSE	FALSE	FALSE	FALSE
0.192013	18.3982	1.50972	0.140692	0.369042	PHGDH	Term2vsTerm1	FALSE	FALSE	FALSE	FALSE	FALSE
0.257183	16.2322	1.50922	0.140819	0.369147	DDX39A	Term2vsTerm1	FALSE	FALSE	FALSE	FALSE	FALSE
-0.200154	16.91	-1.50789	0.141158	0.369464	CARM1	Term2vsTerm1	FALSE	FALSE	FALSE	FALSE	FALSE
-0.183887	16.3332	-1.50778	0.141186	0.369464	GAB1	Term2vsTerm1	FALSE	FALSE	FALSE	FALSE	FALSE
0.173617	16.5929	1.50771	0.141204	0.369464	PRKAA1	Term2vsTerm1	FALSE	FALSE	FALSE	FALSE	FALSE
-0.26837	18.0411	-1.50536	0.141805	0.370807	DNAJC18	Term2vsTerm1	FALSE	FALSE	FALSE	FALSE	FALSE
-0.456656	19.5337	-1.5056	0.141962	0.370987	RPS27A	Term2vsTerm1	FALSE	FALSE	FALSE	FALSE	FALSE
0.177469	17.3886	1.50417	0.14211	0.371143	AP1G2	Term2vsTerm1	FALSE	FALSE	FALSE	FALSE	FALSE
0.218965	18.7262	1.50273	0.142481	0.371882	RAE1	Term2vsTerm1	FALSE	FALSE	FALSE	FALSE	FALSE
0.115622	18.0419	1.50155	0.142783	0.37244	TOLLIP	Term2vsTerm1	FALSE	FALSE	FALSE	FALSE	FALSE
-0.19901	16.1355	-1.50081	0.142974	0.372462	MINK1	Term2vsTerm1	FALSE	FALSE	FALSE	FALSE	FALSE
-0.350875	17.1341	-1.50079	0.142979	0.372462	ZBTB21	Term2vsTerm1	FALSE	FALSE	FALSE	FALSE	FALSE
-0.443561	15.8579	-1.50049	0.143057	0.372462	AK1	Term2vsTerm1	FALSE	FALSE	FALSE	FALSE	FALSE
-0.197729	19.3069	-1.49969	0.143264	0.37277	HNRNPF	Term2vsTerm1	FALSE	FALSE	FALSE	FALSE	FALSE
-0.253153	16.339	-1.498	0.1437	0.373444	XAB2	Term2vsTerm1	FALSE	FALSE	FALSE	FALSE	FALSE
-0.240146	15.8176	-1.498	0.1437	0.373444	CARMIL1	Term2vsTerm1	FALSE	FALSE	FALSE	FALSE	FALSE
0.523321	15.5523	1.49444	0.144624	0.375612	C11orf54	Term2vsTerm1	FALSE	FALSE	FALSE	FALSE	FALSE
-0.264015	16.3682	-1.49347	0.144875	0.376033	NIT2	Term2vsTerm1	FALSE	FALSE	FALSE	FALSE	FALSE
0.275925	15.9063	1.49222	0.145203	0.376586	NAE1	Term2vsTerm1	FALSE	FALSE	FALSE	FALSE	FALSE
0.161822	17.9486	1.49197	0.145267	0.376586	NSFL1C	Term2vsTerm1	FALSE	FALSE	FALSE	FALSE	FALSE
-0.414216	18.2331	-1.49101	0.145652	0.377351	APOA2	Term2vsTerm1	FALSE	FALSE	FALSE	FALSE	FALSE
0.147904	17.7182	1.49003	0.145773	0.377433	ARL8A	Term2vsTerm1	FALSE	FALSE	FALSE	FALSE	FALSE
-0.211553	17.2164	-1.48882	0.146092	0.377882	CTR9	Term2vsTerm1	FALSE	FALSE	FALSE	FALSE	FALSE
-0.307945	21.8914	-1.48869	0.146126	0.377882	RPL29	Term2vsTerm1	FALSE	FALSE	FALSE	FALSE	FALSE
0.250415	16.1798	1.48805	0.146295	0.37798	C17orf75	Term2vsTerm1	FALSE	FALSE	FALSE	FALSE	FALSE
-0.306827	16.4575	-1.48786	0.146344	0.37798	ZNF638	Term2vsTerm1	FALSE	FALSE	FALSE	FALSE	FALSE
0.259562	16.3688	1.4873	0.14649	0.378126	OLR1	Term2vsTerm1	FALSE	FALSE	FALSE	FALSE	FALSE
-0.358276	21.0507	-1.48685	0.146624	0.378128	RPS29	Term2vsTerm1	FALSE	FALSE	FALSE	FALSE	FALSE
1.30691	14.822	1.48662	0.14667	0.378128	MMP9	Term2vsTerm1	FALSE	TRUE	FALSE	FALSE	FALSE
1.01218	16.8136	1.48692	0.147195	0.379248	ATF3	Term2vsTerm1	FALSE	TRUE	FALSE	FALSE	FALSE
0.280626	17.7801	1.48392	0.147382	0.379497	ATP8B3	Term2vsTerm1	FALSE	FALSE	FALSE	FALSE	FALSE
-0.154246	21.3865	-1.48303	0.147616	0.379793	NDUFA4	Term2vsTerm1	FALSE	FALSE	FALSE	FALSE	FALSE
0.159812	18.7649	1.48279	0.14768	0.379793	APOO	Term2vsTerm1	FALSE	FALSE	FALSE	FALSE	FALSE
-0.321993	17.0114	-1.48246	0.147768	0.379793	PAPSS2	Term2vsTerm1	FALSE	FALSE	FALSE	FALSE	FALSE
0.178003	16.0116	1.48174	0.147957	0.380048	YES1	Term2vsTerm1	FALSE	FALSE	FALSE	FALSE	FALSE
-0.253058	16.4719	-1.47973	0.14849	0.381184	DLG5	Term2vsTerm1	FALSE	FALSE	FALSE	FALSE	FALSE
0.198099	16.5036	1.47769	0.149033	0.382346	KIAA2013	Term2vsTerm1	FALSE	FALSE	FALSE	FALSE	FALSE
-0.463657	16.9837	-1.47745	0.149223	0.382601	LMCD1	Term2vsTerm1	FALSE	FALSE	FALSE	FALSE	FALSE
-0.225909	17.0328	-1.4764	0.149377	0.382751	MAN1B1	Term2vsTerm1	FALSE	FALSE	FALSE	FALSE	FALSE
0.190204	17.9569	1.47608	0.149464	0.382751	LYN	Term2vsTerm1	FALSE	FALSE	FALSE	FALSE	FALSE
-0.495519	15.2948	-1.47282	0.150335	0.384748	LRRFIP2	Term2vsTerm1	FALSE	FALSE	FALSE	FALSE	FALSE
0.228793	18.1397	1.47242	0.150442	0.384789	PCBP3	Term2vsTerm1	FALSE	FALSE	FALSE	FALSE	FALSE
0.328546	15.644	1.47139	0.150719	0.384867	ASPSCR1	Term2vsTerm1	FALSE	FALSE	FALSE	FALSE	FALSE
-0.278894	16.1422	-1.47132	0.150739	0.384867	ZFYVE16	Term2vsTerm1	FALSE	FALSE	FALSE	FALSE	FALSE
0.259312	15.9376	1.47129	0.150747	0.384867	PRKCZ	Term2vsTerm1	FALSE	FALSE	FALSE	FALSE	FALSE
0.129823	20.8718	1.46971	0.151171	0.385714	RAC1	Term2vsTerm1	FALSE	FALSE	FALSE	FALSE	FALSE
-0.755442	15.4444	-1.46887	0.151398	0.386059	USP39	Term2vsTerm1	FALSE	FALSE	FALSE	FALSE	FALSE
-0.353857	16.6136	-1.46798	0.151637	0.386436	BCAS2	Term2vsTerm1	FALSE	FALSE	FALSE	FALSE	FALSE
-0.257805	16.7189	-1.46742	0.151791	0.386593	CPSF2	Term2vsTerm1	FALSE	FALSE	FALSE	FALSE	FALSE
-0.247435	16.7781	-1.46505	0.152431	0.387989	GART	Term2vsTerm1	FALSE	FALSE	FALSE	FALSE	FALSE
-0.178995	18.9777	-1.46421	0.152659	0.388307	SEPTIN7	Term2vsTerm1	FALSE	FALSE	FALSE	FALSE	FALSE
-0.159225	20.9025	-1.46345	0.152865	0.388307	RPL28	Term2vsTerm1	FALSE	FALSE	FALSE	FALSE	FALSE
-0.174262	18.2691	-1.46332	0.152902	0.388307	PSMC6	Term2vsTerm1	FALSE	FALSE	FALSE	FALSE	FALSE
0.25367	18.3149	1.46324	0.152925	0.388307	CNIH4	Term2vsTerm1	FALSE	FALSE	FALSE	FALSE	FALSE
-0.514196	16.8129	-1.46286	0.153216	0.388813	NME2	Term2vsTerm1	FALSE	FALSE	FALSE	FALSE	FALSE
0.211422	18.1928	1.46181	0.153311	0.38882	RAB3A	Term2vsTerm1	FALSE	FALSE	FALSE	FALSE	FALSE
0.121148	17.747	1.46038	0.153704	0.38958	TJP2	Term2vsTerm1	FALSE	FALSE	FALSE	FALSE	FALSE
0.853202	16.3512	1.4612	0.153978	0.389636	XPO4	Term2vsTerm1	FALSE	FALSE	FALSE	FALSE	FALSE
-0.377182	17.4339	-1.45946	0.153981	0.389636	CP	Term2vsTerm1	FALSE	FALSE	FALSE	FALSE	FALSE
0.703676	15.7726	1.45974	0.154004	0.389636	GBE1	Term2vsTerm1	FALSE	FALSE	FALSE	FALSE	FALSE
0.136211	19.9296	1.45869	0.154166	0.389656	RTN4	Term2vsTerm1	FALSE	FALSE	FALSE	FALSE	FALSE
0.199163	17.755	1.45829	0.154275	0.389656	SLC9A1	Term2vsTerm1	FALSE	FALSE	FALSE	FALSE	FALSE
-0.244104	17.7474	-1.45824	0.154289	0.389656	JPT2	Term2vsTerm1	FALSE	FALSE	FALSE	FALSE	FALSE
0.174596	18.3615	1.45703	0.154621	0.390153	PIGBOS1	Term2vsTerm1	FALSE	FALSE	FALSE	FALSE	FALSE
-0.266434	16.9127	-1.45684	0.154671	0.390153	GTF2I	Term2vsTerm1	FALSE	FALSE	FALSE	FALSE	FALSE
0.243483	17.9086	1.45547	0.155048	0.390802	FLVCR2	Term2vsTerm1	FALSE	FALSE	FALSE	FALSE	FALSE
0.214357	19.3489	1.45523	0.155114	0.390802	TXNDC5	Term2vsTerm1	FALSE	FALSE	FALSE	FALSE	FALSE
-0.63735	16.4133	-1.45562	0.155336	0.391127	PAPPA2	Term2vsTerm1	FALSE	FALSE	FALSE	FALSE	FALSE
0.16327	17.9546	1.45302	0.155724	0.391622	PSMB2	Term2vsTerm1	FALSE	FALSE	FALSE	FALSE	FALSE
-0.182691	17.71	-1.45255	0.155853	0.391622	QPCTL	Term2vsTerm1	FALSE	FALSE	FALSE	FALSE	FALSE
0.199883	17.0302	1.45252	0.155861	0.391622	NUP214	Term2vsTerm1	FALSE	FALSE	FALSE	FALSE	FALSE
0.134824	16.4216	1.45232	0.155915	0.391622	VPS52	Term2vsTerm1	FALSE	FALSE	FALSE	FALSE	FALSE
0.391052	16.4903	1.45203	0.155998	0.391622	POFUT1	Term2vsTerm1	FALSE	FALSE	FALSE	FALSE	FALSE
-0.207541	17.2404	-1.45126	0.156209	0.39192	DSG2	Term2vsTerm1	FALSE	FALSE	FALSE	FALSE	FALSE
0.515855	16.5997	1.45124	0.156395	0.392151	GDPD3	Term2vsTerm1	FALSE	FALSE	FALSE	FALSE	FALSE
-0.134246	17.7853	-1.45016	0.156515	0.392219	CCT6A	Term2vsTerm1	FALSE	FALSE	FALSE	FALSE	FALSE
0.409682	18.0021	1.44928	0.156901	0.392953	AOC3	Term2vsTerm1	FALSE	FALSE	FALSE	FALSE	FALSE
0.258959	21.3272	1.44712	0.157357	0.393697	TPM3	Term2vsTerm1	FALSE	FALSE	FALSE	FALSE	FALSE
-0.185178	18.0697	-1.44702	0.157385	0.393697	BZW2	Term2vsTerm1	FALSE	FALSE	FALSE	FALSE	FALSE
0.172615	18.5726	1.44601	0.157668	0.39401	SMIM20	Term2vsTerm1	FALSE	FALSE	FALSE	FALSE	FALSE
0.811873	15.8685	1.44707	0.157698	0.39401	PHKA2	Term2vsTerm1	FALSE	FALSE	FALSE	FALSE	FALSE
0.151203	21.2209	1.44511	0.157917	0.394325	SCAMP4	Term2vsTerm1	FALSE	FALSE	FALSE	FALSE	FALSE
-0.436766	15.7727	-1.44325	0.158436	0.395385	CRISPLD2	Term2vsTerm1	FALSE	FALSE	FALSE	FALSE	FALSE
0.503804	15.1949	1.4422	0.15873	0.395885	CNEP1R1	Term2vsTerm1	FALSE	FALSE	FALSE	FALSE	FALSE
-0.229795	16.3834	-1.4409	0.159097	0.396564	TXLNA	Term2vsTerm1	FALSE	FALSE	FALSE	FALSE	FALSE
0.254372	17.4778	1.43977	0.159412	0.396948	LAD1	Term2vsTerm1	FALSE	FALSE	FALSE	FALSE	FALSE
-0.168646	16.5531	-1.43968	0.159439	0.396948	SLC30A1	Term2vsTerm1	FALSE	FALSE	FALSE	FALSE	FALSE
0.206869	22.1809	1.43628	0.160396	0.399093	LMNA	Term2vsTerm1	FALSE	FALSE	FALSE	FALSE	FALSE
-0.213308	19.1208	-1.43434	0.160947	0.399606	U2AF2	Term2vsTerm1	FALSE	FALSE	FALSE	FALSE	FALSE
0.285683	18.1555	1.43426	0.160968	0.399606	DPYSL4	Term2vsTerm1	FALSE	FALSE	FALSE	FALSE	FALSE
1.45967	14.9288	1.43485	0.160981	0.399606	SLC7A2	Term2vsTerm1	FALSE	TRUE	FALSE	FALSE	FALSE
0.382726	16.215	1.43421	0.160982	0.399606	GATM	Term2vsTerm1	FALSE	FALSE	FALSE	FALSE	FALSE
0.194493	17.0479	1.43386	0.16108	0.399615	PDGFRB	Term2vsTerm1	FALSE	FALSE	FALSE	FALSE	FALSE
0.198525	19.9766	1.43241	0.161492	0.400401	MACROH2A1	Term2vsTerm1	FALSE	FALSE	FALSE	FALSE	FALSE
-0.348051	16.0334	-1.43154	0.161739	0.400777	GOLIM4	Term2vsTerm1	FALSE	FALSE	FALSE	FALSE	FALSE
-1.53442	15.4191	-1.43243	0.161982	0.401144	NOLC1	Term2vsTerm1	FALSE	TRUE	FALSE	FALSE	FALSE
0.19506	18.7231	1.42949	0.162322	0.401749	SCAMP2	Term2vsTerm1	FALSE	FALSE	FALSE	FALSE	FALSE
-0.33412	17.6842	-1.42842	0.162628	0.402133	STMN1	Term2vsTerm1	FALSE	FALSE	FALSE	FALSE	FALSE
-0.280497	16.9753	-1.42828	0.162668	0.402133	RBBP7	Term2vsTerm1	FALSE	FALSE	FALSE	FALSE	FALSE
-0.263509	16.3263	-1.42757	0.162872	0.402214	TP53BP1	Term2vsTerm1	FALSE	FALSE	FALSE	FALSE	FALSE
-0.160432	17.1782	-1.4275	0.162892	0.402214	PITHD1	Term2vsTerm1	FALSE	FALSE	FALSE	FALSE	FALSE
0.21089	18.0804	1.42544	0.163481	0.40323	MDH1	Term2vsTerm1	FALSE	FALSE	FALSE	FALSE	FALSE
-0.246133	21.4437	-1.42539	0.163495	0.40323	TUBB	Term2vsTerm1	FALSE	FALSE	FALSE	FALSE	FALSE
-0.192886	16.3493	-1.42348	0.164044	0.404348	MYO5B	Term2vsTerm1	FALSE	FALSE	FALSE	FALSE	FALSE
-0.179665	17.1237	-1.42281	0.164236	0.404355	GTPBP4	Term2vsTerm1	FALSE	FALSE	FALSE	FALSE	FALSE
0.527622	15.8109	1.4228	0.164239	0.404355	GPC4	Term2vsTerm1	FALSE	FALSE	FALSE	FALSE	FALSE
-0.204215	16.9552	-1.41955	0.165179	0.40643	DCXR	Term2vsTerm1	FALSE	FALSE	FALSE	FALSE	FALSE
0.39512	19.2937	1.41923	0.165412	0.406767	RAB11B	Term2vsTerm1	FALSE	FALSE	FALSE	FALSE	FALSE
-0.214476	16.8854	-1.41656	0.166044	0.407727	KIF27	Term2vsTerm1	FALSE	FALSE	FALSE	FALSE	FALSE
0.307375	15.9477	1.4165	0.166061	0.407727	MGAT5	Term2vsTerm1	FALSE	FALSE	FALSE	FALSE	FALSE
0.308049	16.6637	1.41605	0.166191	0.407727	GGH	Term2vsTerm1	FALSE	FALSE	FALSE	FALSE	FALSE
-1.02146	14.4137	-1.41575	0.166279	0.407727	GH2	Term2vsTerm1	FALSE	TRUE	FALSE	FALSE	FALSE
-0.256707	19.5723	-1.41572	0.166287	0.407727	RPL21	Term2vsTerm1	FALSE	FALSE	FALSE	FALSE	FALSE
-0.192423	19.7321	-1.41532	0.166403	0.407775	RPL7A	Term2vsTerm1	FALSE	FALSE	FALSE	FALSE	FALSE
-0.212928	18.9011	-1.41406	0.166769	0.408412	SCARB2	Term2vsTerm1	FALSE	FALSE	FALSE	FALSE	FALSE
-0.153223	17.7878	-1.41341	0.166961	0.408412	VTI1B	Term2vsTerm1	FALSE	FALSE	FALSE	FALSE	FALSE
-0.304206	15.9217	-1.41315	0.167037	0.408412	ALDH6A1	Term2vsTerm1	FALSE	FALSE	FALSE	FALSE	FALSE
0.152799	17.343	1.4131	0.167051	0.408412	SLC25A12	Term2vsTerm1	FALSE	FALSE	FALSE	FALSE	FALSE
0.140144	17.1894	1.41113	0.167625	0.409578	RABL6	Term2vsTerm1	FALSE	FALSE	FALSE	FALSE	FALSE
-0.154979	17.2921	-1.40871	0.168336	0.411075	PSMD6	Term2vsTerm1	FALSE	FALSE	FALSE	FALSE	FALSE
0.338687	16.5833	1.40759	0.168664	0.411638	TFAP2C	Term2vsTerm1	FALSE	FALSE	FALSE	FALSE	FALSE
-0.201877	19.8034	-1.40681	0.168893	0.411958	DDX17	Term2vsTerm1	FALSE	FALSE	FALSE	FALSE	FALSE
-0.143381	17.4442	-1.40642	0.169006	0.411995	LIMA1	Term2vsTerm1	FALSE	FALSE	FALSE	FALSE	FALSE
-0.202476	16.733	-1.4054	0.169309	0.412473	CLCN7	Term2vsTerm1	FALSE	FALSE	FALSE	FALSE	FALSE
-0.387653	16.1646	-1.40504	0.169413	0.412473	RBBP6	Term2vsTerm1	FALSE	FALSE	FALSE	FALSE	FALSE
-0.232202	16.9661	-1.40456	0.169555	0.412473	PRPF4	Term2vsTerm1	FALSE	FALSE	FALSE	FALSE	FALSE
-0.188548	18.0403	-1.40443	0.169594	0.412473	HCLS1	Term2vsTerm1	FALSE	FALSE	FALSE	FALSE	FALSE
-0.190222	17.4341	-1.40371	0.169805	0.412649	SF3A3	Term2vsTerm1	FALSE	FALSE	FALSE	FALSE	FALSE
-0.227028	16.5349	-1.40352	0.169863	0.412649	GID8	Term2vsTerm1	FALSE	FALSE	FALSE	FALSE	FALSE
-0.189064	16.7846	-1.40284	0.170064	0.412901	FARSA	Term2vsTerm1	FALSE	FALSE	FALSE	FALSE	FALSE
0.140599	18.2388	1.4008	0.170669	0.413993	ADPGK	Term2vsTerm1	FALSE	FALSE	FALSE	FALSE	FALSE
-0.196922	18.6344	-1.40037	0.170795	0.413993	GAR1	Term2vsTerm1	FALSE	FALSE	FALSE	FALSE	FALSE
0.27741	16.949	1.40032	0.170809	0.413993	VTI1A	Term2vsTerm1	FALSE	FALSE	FALSE	FALSE	FALSE
0.444371	17.4678	1.39876	0.17146	0.415295	SOAT1	Term2vsTerm1	FALSE	FALSE	FALSE	FALSE	FALSE
-0.135692	16.697	-1.39785	0.171544	0.415295	SEC24B	Term2vsTerm1	FALSE	FALSE	FALSE	FALSE	FALSE
-0.362935	15.1328	-1.39735	0.171694	0.415421	WNK1	Term2vsTerm1	FALSE	FALSE	FALSE	FALSE	FALSE
-0.518523	18.0141	-1.39751	0.171988	0.415893	HSPB6	Term2vsTerm1	FALSE	FALSE	FALSE	FALSE	FALSE
-0.161568	16.3728	-1.39569	0.17219	0.416141	RELA	Term2vsTerm1	FALSE	FALSE	FALSE	FALSE	FALSE
-1.29957	14.3648	-1.39425	0.172618	0.416303	P3H3	Term2vsTerm1	FALSE	TRUE	FALSE	FALSE	FALSE
-0.189536	18.3556	-1.39404	0.172683	0.416303	SEPTIN11	Term2vsTerm1	FALSE	FALSE	FALSE	FALSE	FALSE
0.145285	18.0811	1.39381	0.17275	0.416303	AGBL1	Term2vsTerm1	FALSE	FALSE	FALSE	FALSE	FALSE
-0.105938	18.3914	-1.39364	0.172801	0.416303	CAPN1	Term2vsTerm1	FALSE	FALSE	FALSE	FALSE	FALSE
0.645434	15.5909	1.39297	0.173004	0.416303	SZRD1	Term2vsTerm1	FALSE	FALSE	FALSE	FALSE	FALSE
-0.219226	16.6192	-1.39261	0.173111	0.416303	MARS1	Term2vsTerm1	FALSE	FALSE	FALSE	FALSE	FALSE
0.150633	18.6266	1.39234	0.173191	0.416303	RALA	Term2vsTerm1	FALSE	FALSE	FALSE	FALSE	FALSE
-0.431059	18.7988	-1.39304	0.173204	0.416303	AHSG	Term2vsTerm1	FALSE	FALSE	FALSE	FALSE	FALSE
-0.25593	17.2452	-1.39218	0.173241	0.416303	MYH3	Term2vsTerm1	FALSE	FALSE	FALSE	FALSE	FALSE
0.155944	17.4714	1.39216	0.173245	0.416303	PSMB1	Term2vsTerm1	FALSE	FALSE	FALSE	FALSE	FALSE
0.176849	17.9384	1.39127	0.173513	0.41651	TMEM165	Term2vsTerm1	FALSE	FALSE	FALSE	FALSE	FALSE
0.108135	19.2417	1.39104	0.173581	0.41651	CAPZB	Term2vsTerm1	FALSE	FALSE	FALSE	FALSE	FALSE
-0.348418	15.194	-1.39089	0.173628	0.41651	FAM210B	Term2vsTerm1	FALSE	FALSE	FALSE	FALSE	FALSE
0.417788	15.6225	1.39052	0.173738	0.416535	NHLRC2	Term2vsTerm1	FALSE	FALSE	FALSE	FALSE	FALSE
-0.292601	20.5178	-1.38967	0.173995	0.416805	APOD	Term2vsTerm1	FALSE	FALSE	FALSE	FALSE	FALSE
-0.259379	16.6831	-1.38949	0.174048	0.416805	VCAM1	Term2vsTerm1	FALSE	FALSE	FALSE	FALSE	FALSE
-0.185849	17.7133	-1.3891	0.174166	0.416851	DPM1	Term2vsTerm1	FALSE	FALSE	FALSE	FALSE	FALSE
0.190027	16.3887	1.38838	0.174384	0.417022	HUWE1	Term2vsTerm1	FALSE	FALSE	FALSE	FALSE	FALSE
-0.265688	16.5901	-1.3882	0.174436	0.417022	RBM27	Term2vsTerm1	FALSE	FALSE	FALSE	FALSE	FALSE
-0.284155	15.9168	-1.38772	0.174581	0.417035	GMPPA	Term2vsTerm1	FALSE	FALSE	FALSE	FALSE	FALSE
0.241508	16.8303	1.38753	0.17464	0.417035	RAB6B	Term2vsTerm1	FALSE	FALSE	FALSE	FALSE	FALSE
0.196632	17.5493	1.38701	0.174797	0.417174	AP1M2	Term2vsTerm1	FALSE	FALSE	FALSE	FALSE	FALSE
-0.158899	18.845	-1.38564	0.175212	0.417644	GLG1	Term2vsTerm1	FALSE	FALSE	FALSE	FALSE	FALSE
0.307835	16.2022	1.3856	0.175224	0.417644	ARHGAP12	Term2vsTerm1	FALSE	FALSE	FALSE	FALSE	FALSE
0.365008	16.1509	1.38537	0.175291	0.417644	TNS4	Term2vsTerm1	FALSE	FALSE	FALSE	FALSE	FALSE
-0.312924	16.2029	-1.38452	0.175551	0.417957	LANCL2	Term2vsTerm1	FALSE	FALSE	FALSE	FALSE	FALSE
0.192817	16.5007	1.38397	0.175717	0.417957	CHST14	Term2vsTerm1	FALSE	FALSE	FALSE	FALSE	FALSE
-0.157612	17.4096	-1.38365	0.175815	0.417957	PSMD2	Term2vsTerm1	FALSE	FALSE	FALSE	FALSE	FALSE
0.203505	18.7547	1.38363	0.17582	0.417957	H3-3A	Term2vsTerm1	FALSE	FALSE	FALSE	FALSE	FALSE
-0.177872	16.7515	-1.38302	0.176006	0.418164	EIF3M	Term2vsTerm1	FALSE	FALSE	FALSE	FALSE	FALSE
0.203869	16.4596	1.38261	0.176129	0.418219	ATP6V1H	Term2vsTerm1	FALSE	FALSE	FALSE	FALSE	FALSE
0.261742	17.4172	1.38167	0.176417	0.418668	MRGPRF	Term2vsTerm1	FALSE	FALSE	FALSE	FALSE	FALSE
-0.263833	17.5783	-1.38107	0.1766	0.418864	SF3B4	Term2vsTerm1	FALSE	FALSE	FALSE	FALSE	FALSE
0.159714	18.7318	1.38065	0.176726	0.418929	CERS2	Term2vsTerm1	FALSE	FALSE	FALSE	FALSE	FALSE
0.201829	16.0238	1.3801	0.176895	0.419093	AUP1	Term2vsTerm1	FALSE	FALSE	FALSE	FALSE	FALSE
-0.37763	15.8214	-1.37901	0.177227	0.419413	KRT80	Term2vsTerm1	FALSE	FALSE	FALSE	FALSE	FALSE
-0.18437	15.7861	-1.379	0.177229	0.419413	PES1	Term2vsTerm1	FALSE	FALSE	FALSE	FALSE	FALSE
-0.328782	21.9164	-1.37764	0.177646	0.420163	PPIB	Term2vsTerm1	FALSE	FALSE	FALSE	FALSE	FALSE
0.636848	14.642	1.37621	0.178084	0.420961	EFNB2	Term2vsTerm1	FALSE	FALSE	FALSE	FALSE	FALSE
-0.12382	18.4785	-1.37495	0.17847	0.421638	ARCN1	Term2vsTerm1	FALSE	FALSE	FALSE	FALSE	FALSE
0.405521	16.8571	1.37451	0.178666	0.421864	HARS1	Term2vsTerm1	FALSE	FALSE	FALSE	FALSE	FALSE
-0.151953	18.237	-1.37225	0.179301	0.423127	FUBP3	Term2vsTerm1	FALSE	FALSE	FALSE	FALSE	FALSE
0.36455	16.4577	1.37098	0.179695	0.423756	ACAT1	Term2vsTerm1	FALSE	FALSE	FALSE	FALSE	FALSE
-0.627983	15.8875	-1.3712	0.179769	0.423756	RRS1	Term2vsTerm1	FALSE	FALSE	FALSE	FALSE	FALSE
0.335927	16.1491	1.36947	0.180161	0.424293	GLIPR1	Term2vsTerm1	FALSE	FALSE	FALSE	FALSE	FALSE
0.243057	16.4657	1.36935	0.180198	0.424293	DGAT1	Term2vsTerm1	FALSE	FALSE	FALSE	FALSE	FALSE
0.283802	16.9046	1.36723	0.180854	0.4255	GLE1	Term2vsTerm1	FALSE	FALSE	FALSE	FALSE	FALSE
-0.292637	16.4163	-1.36684	0.180976	0.4255	DENND2B	Term2vsTerm1	FALSE	FALSE	FALSE	FALSE	FALSE
0.212143	17.3447	1.36654	0.181069	0.4255	AMOTL1	Term2vsTerm1	FALSE	FALSE	FALSE	FALSE	FALSE
0.192993	19.1418	1.36639	0.181115	0.4255	CFL1	Term2vsTerm1	FALSE	FALSE	FALSE	FALSE	FALSE
-0.256051	18.4619	-1.3648	0.18161	0.426424	SND1	Term2vsTerm1	FALSE	FALSE	FALSE	FALSE	FALSE
-0.280284	16.7164	-1.36309	0.182142	0.427195	SRPK2	Term2vsTerm1	FALSE	FALSE	FALSE	FALSE	FALSE
-0.250063	17.5558	-1.36294	0.182188	0.427195	BUB3	Term2vsTerm1	FALSE	FALSE	FALSE	FALSE	FALSE
0.235864	16.2576	1.36247	0.182335	0.427195	MCM3AP	Term2vsTerm1	FALSE	FALSE	FALSE	FALSE	FALSE
0.192454	17.3223	1.3624	0.182358	0.427195	PISD	Term2vsTerm1	FALSE	FALSE	FALSE	FALSE	FALSE
-0.210022	17.0143	-1.36185	0.18253	0.427195	SUPT16H	Term2vsTerm1	FALSE	FALSE	FALSE	FALSE	FALSE
0.311199	16.0964	1.36156	0.182621	0.427195	SEMA7A	Term2vsTerm1	FALSE	FALSE	FALSE	FALSE	FALSE
0.241572	17.2872	1.36147	0.182649	0.427195	GYG1	Term2vsTerm1	FALSE	FALSE	FALSE	FALSE	FALSE
-0.258258	19.2189	-1.36069	0.182893	0.427388	LASP1	Term2vsTerm1	FALSE	FALSE	FALSE	FALSE	FALSE
-0.135102	17.7926	-1.3601	0.183077	0.427388	FNDC3B	Term2vsTerm1	FALSE	FALSE	FALSE	FALSE	FALSE
-0.161533	19.4209	-1.35992	0.183133	0.427388	GPR107	Term2vsTerm1	FALSE	FALSE	FALSE	FALSE	FALSE
0.112535	16.5522	1.35991	0.183137	0.427388	TBK1	Term2vsTerm1	FALSE	FALSE	FALSE	FALSE	FALSE
0.42396	16.3479	1.35905	0.183431	0.427836	PLEKHA7	Term2vsTerm1	FALSE	FALSE	FALSE	FALSE	FALSE
-0.170873	18.3468	-1.35865	0.183533	0.427836	NACA2	Term2vsTerm1	FALSE	FALSE	FALSE	FALSE	FALSE
0.22949	18.1344	1.35721	0.183983	0.428649	CAVIN2	Term2vsTerm1	FALSE	FALSE	FALSE	FALSE	FALSE
-0.384926	15.8197	-1.35665	0.184162	0.428829	BIN1	Term2vsTerm1	FALSE	FALSE	FALSE	FALSE	FALSE
0.114022	18.5817	1.35448	0.184846	0.430183	TOM1	Term2vsTerm1	FALSE	FALSE	FALSE	FALSE	FALSE
-0.16501	19.178	-1.35381	0.185056	0.430216	AHNAK	Term2vsTerm1	FALSE	FALSE	FALSE	FALSE	FALSE
-0.376203	16.4369	-1.3535	0.185154	0.430216	CDKAL1	Term2vsTerm1	FALSE	FALSE	FALSE	FALSE	FALSE
-0.180033	18.4323	-1.35346	0.185167	0.430216	ANXA3	Term2vsTerm1	FALSE	FALSE	FALSE	FALSE	FALSE
0.174913	16.9286	1.35228	0.185541	0.430848	OGT	Term2vsTerm1	FALSE	FALSE	FALSE	FALSE	FALSE
0.138045	17.1391	1.35145	0.185804	0.431221	DNAJC11	Term2vsTerm1	FALSE	FALSE	FALSE	FALSE	FALSE
-0.204242	15.6881	-1.34988	0.1863	0.432133	ASCC2	Term2vsTerm1	FALSE	FALSE	FALSE	FALSE	FALSE
0.278446	16.548	1.34942	0.186448	0.432238	TBP	Term2vsTerm1	FALSE	FALSE	FALSE	FALSE	FALSE
0.171246	20.686	1.34865	0.186693	0.432569	PGRMC2	Term2vsTerm1	FALSE	FALSE	FALSE	FALSE	FALSE
-0.304842	16.583	-1.34735	0.187105	0.433076	FURIN	Term2vsTerm1	FALSE	FALSE	FALSE	FALSE	FALSE
-0.134784	18.1003	-1.34712	0.187181	0.433076	CHMP2A	Term2vsTerm1	FALSE	FALSE	FALSE	FALSE	FALSE
0.131222	18.8168	1.34613	0.187496	0.433076	HSPA2	Term2vsTerm1	FALSE	FALSE	FALSE	FALSE	FALSE
0.244071	16.7462	1.34598	0.187542	0.433076	PAXX	Term2vsTerm1	FALSE	FALSE	FALSE	FALSE	FALSE
-0.66215	15.685	-1.34615	0.187562	0.433076	CKB	Term2vsTerm1	FALSE	FALSE	FALSE	FALSE	FALSE
-0.194954	16.4102	-1.3457	0.187632	0.433076	ATP6AP1	Term2vsTerm1	FALSE	FALSE	FALSE	FALSE	FALSE
0.218328	18.889	1.3457	0.187632	0.433076	TFG	Term2vsTerm1	FALSE	FALSE	FALSE	FALSE	FALSE
-0.236528	16.6473	-1.34537	0.187739	0.433085	WDR33	Term2vsTerm1	FALSE	FALSE	FALSE	FALSE	FALSE
0.326048	15.8589	1.34487	0.187898	0.433215	PPIF	Term2vsTerm1	FALSE	FALSE	FALSE	FALSE	FALSE
0.744579	15.6903	1.34481	0.188095	0.433426	PLD2	Term2vsTerm1	FALSE	FALSE	FALSE	FALSE	FALSE
0.230539	15.7496	1.34376	0.188254	0.433426	GGA1	Term2vsTerm1	FALSE	FALSE	FALSE	FALSE	FALSE
0.18675	18.646	1.34362	0.188298	0.433426	TMBIM1	Term2vsTerm1	FALSE	FALSE	FALSE	FALSE	FALSE
-0.246431	16.399	-1.34295	0.188512	0.43368	RAVER1	Term2vsTerm1	FALSE	FALSE	FALSE	FALSE	FALSE
-0.522109	15.437	-1.34247	0.188665	0.433796	MAX	Term2vsTerm1	FALSE	FALSE	FALSE	FALSE	FALSE
0.149719	17.2615	1.3421	0.188784	0.433832	AGK	Term2vsTerm1	FALSE	FALSE	FALSE	FALSE	FALSE
-0.155077	16.4165	-1.34165	0.188928	0.433838	PKN2	Term2vsTerm1	FALSE	FALSE	FALSE	FALSE	FALSE
-0.288977	15.1124	-1.34145	0.188993	0.433838	MRPS26	Term2vsTerm1	FALSE	FALSE	FALSE	FALSE	FALSE
-0.147499	17.1387	-1.34084	0.189189	0.434052	EIF2S3	Term2vsTerm1	FALSE	FALSE	FALSE	FALSE	FALSE
0.268513	16.1801	1.3403	0.189362	0.434211	MCTS1	Term2vsTerm1	FALSE	FALSE	FALSE	FALSE	FALSE
0.154781	18.2811	1.33794	0.190123	0.43561	SCAMP1	Term2vsTerm1	FALSE	FALSE	FALSE	FALSE	FALSE
0.159922	19.1363	1.33777	0.190178	0.43561	SYPL1	Term2vsTerm1	FALSE	FALSE	FALSE	FALSE	FALSE
-0.290661	18.801	-1.33694	0.190444	0.435757	MESD	Term2vsTerm1	FALSE	FALSE	FALSE	FALSE	FALSE
0.278118	15.4112	1.33693	0.190449	0.435757	MTAP	Term2vsTerm1	FALSE	FALSE	FALSE	FALSE	FALSE
-0.198717	17.8499	-1.33613	0.190708	0.436111	SNRNP40	Term2vsTerm1	FALSE	FALSE	FALSE	FALSE	FALSE
-0.215342	16.5217	-1.3337	0.191493	0.437668	GGA3	Term2vsTerm1	FALSE	FALSE	FALSE	FALSE	FALSE
0.20011	17.6228	1.33229	0.19195	0.438466	NDUFAB1	Term2vsTerm1	FALSE	FALSE	FALSE	FALSE	FALSE
-0.248948	19.9656	-1.33199	0.19205	0.438466	NPM1	Term2vsTerm1	FALSE	FALSE	FALSE	FALSE	FALSE
0.124195	17.6014	1.33081	0.192433	0.439102	DBNL	Term2vsTerm1	FALSE	FALSE	FALSE	FALSE	FALSE
0.327284	15.1827	1.32947	0.192871	0.439863	DYNLRB1	Term2vsTerm1	FALSE	FALSE	FALSE	FALSE	FALSE
-0.312662	15.6533	-1.32883	0.19308	0.4401	MRPL18	Term2vsTerm1	FALSE	FALSE	FALSE	FALSE	FALSE
0.246753	15.9397	1.32804	0.193336	0.440347	DCPS	Term2vsTerm1	FALSE	FALSE	FALSE	FALSE	FALSE
-0.292122	19.3525	-1.32785	0.193397	0.440347	RPS7	Term2vsTerm1	FALSE	FALSE	FALSE	FALSE	FALSE
0.119352	16.4312	1.32671	0.19377	0.440518	ARHGEF2	Term2vsTerm1	FALSE	FALSE	FALSE	FALSE	FALSE
-0.187377	17.4751	-1.32654	0.193828	0.440518	SSRP1	Term2vsTerm1	FALSE	FALSE	FALSE	FALSE	FALSE
0.291762	17.1169	1.32615	0.193956	0.440518	UFC1	Term2vsTerm1	FALSE	FALSE	FALSE	FALSE	FALSE
-0.383143	16.0255	-1.32608	0.193978	0.440518	DTYMK	Term2vsTerm1	FALSE	FALSE	FALSE	FALSE	FALSE
0.25683	16.816	1.32603	0.193995	0.440518	AGTRAP	Term2vsTerm1	FALSE	FALSE	FALSE	FALSE	FALSE
-0.216937	16.5887	-1.32529	0.194238	0.440832	TCAF1	Term2vsTerm1	FALSE	FALSE	FALSE	FALSE	FALSE
-0.410578	15.096	-1.32496	0.194347	0.44084	SVIL	Term2vsTerm1	FALSE	FALSE	FALSE	FALSE	FALSE
-0.260922	16.6767	-1.32256	0.195133	0.442386	STAU2	Term2vsTerm1	FALSE	FALSE	FALSE	FALSE	FALSE
-0.156959	18.4918	-1.3215	0.195481	0.442937	HSPA9	Term2vsTerm1	FALSE	FALSE	FALSE	FALSE	FALSE
-1.5091	15.7569	-1.32188	0.195973	0.443709	PAPOLA	Term2vsTerm1	FALSE	TRUE	FALSE	FALSE	FALSE
0.334053	17.9913	1.32001	0.196033	0.443709	EHD2	Term2vsTerm1	FALSE	FALSE	FALSE	FALSE	FALSE
-0.588492	16.3434	-1.31945	0.196475	0.444471	CPB2	Term2vsTerm1	FALSE	FALSE	FALSE	FALSE	FALSE
0.215003	16.7017	1.31725	0.196886	0.445161	PCMT1	Term2vsTerm1	FALSE	FALSE	FALSE	FALSE	FALSE
0.327333	16.4589	1.31626	0.197216	0.445669	UXS1	Term2vsTerm1	FALSE	FALSE	FALSE	FALSE	FALSE
-0.374157	18.2109	-1.3158	0.197517	0.446108	CYBRD1	Term2vsTerm1	FALSE	FALSE	FALSE	FALSE	FALSE
-0.210956	17.9028	-1.31326	0.198212	0.447041	PUF60	Term2vsTerm1	FALSE	FALSE	FALSE	FALSE	FALSE
-0.308223	15.2894	-1.31322	0.198224	0.447041	WIZ	Term2vsTerm1	FALSE	FALSE	FALSE	FALSE	FALSE
-0.317286	18.9017	-1.31325	0.198248	0.447041	EBI3	Term2vsTerm1	FALSE	FALSE	FALSE	FALSE	FALSE
-0.38065	20.7489	-1.31284	0.198511	0.447188	APOA1	Term2vsTerm1	FALSE	FALSE	FALSE	FALSE	FALSE
-0.190646	16.164	-1.31213	0.198589	0.447188	TFIP11	Term2vsTerm1	FALSE	FALSE	FALSE	FALSE	FALSE
-0.198588	17.7489	-1.31172	0.198727	0.447188	PTPN1	Term2vsTerm1	FALSE	FALSE	FALSE	FALSE	FALSE
0.112602	19.3768	1.31168	0.198738	0.447188	VDAC3	Term2vsTerm1	FALSE	FALSE	FALSE	FALSE	FALSE
-0.306859	16.643	-1.3087	0.199737	0.448923	MRPL19	Term2vsTerm1	FALSE	FALSE	FALSE	FALSE	FALSE
-0.20044	17.411	-1.3086	0.199768	0.448923	PRPF6	Term2vsTerm1	FALSE	FALSE	FALSE	FALSE	FALSE
-1.17297	15.7844	-1.30997	0.199829	0.448923	CPS1	Term2vsTerm1	FALSE	TRUE	FALSE	FALSE	FALSE
-0.224412	17.5182	-1.30783	0.200026	0.449126	ALDH7A1	Term2vsTerm1	FALSE	FALSE	FALSE	FALSE	FALSE
0.270607	17.911	1.30706	0.200287	0.449471	ENSA	Term2vsTerm1	FALSE	FALSE	FALSE	FALSE	FALSE
-0.217432	16.0874	-1.30646	0.200487	0.449681	ZMYND8	Term2vsTerm1	FALSE	FALSE	FALSE	FALSE	FALSE
0.114942	19.5047	1.30495	0.200994	0.450382	CYC1	Term2vsTerm1	FALSE	FALSE	FALSE	FALSE	FALSE
0.232298	16.0065	1.30489	0.201014	0.450382	CENPB	Term2vsTerm1	FALSE	FALSE	FALSE	FALSE	FALSE
-0.142487	17.2305	-1.30457	0.201124	0.45039	ARFGAP2	Term2vsTerm1	FALSE	FALSE	FALSE	FALSE	FALSE
-0.11626	17.9608	-1.30248	0.201826	0.451722	ALG5	Term2vsTerm1	FALSE	FALSE	FALSE	FALSE	FALSE
-0.327127	15.9348	-1.30184	0.202045	0.451971	ARHGAP26	Term2vsTerm1	FALSE	FALSE	FALSE	FALSE	FALSE
-0.142686	17.4698	-1.29987	0.202712	0.453212	ABCF1	Term2vsTerm1	FALSE	FALSE	FALSE	FALSE	FALSE
-0.191895	17.7279	-1.29939	0.202874	0.453212	B3GAT3	Term2vsTerm1	FALSE	FALSE	FALSE	FALSE	FALSE
0.310098	15.7771	1.29924	0.202923	0.453212	SRGAP2	Term2vsTerm1	FALSE	FALSE	FALSE	FALSE	FALSE
0.442761	19.178	1.29977	0.203056	0.45327	ENDOU	Term2vsTerm1	FALSE	FALSE	FALSE	FALSE	FALSE
0.355806	15.8722	1.29786	0.203394	0.453318	TBX3	Term2vsTerm1	FALSE	FALSE	FALSE	FALSE	FALSE
0.314437	16.5415	1.29776	0.203427	0.453318	SGSH	Term2vsTerm1	FALSE	FALSE	FALSE	FALSE	FALSE
0.75464	16.022	1.29876	0.203462	0.453318	CSK	Term2vsTerm1	FALSE	FALSE	FALSE	FALSE	FALSE
0.275214	16.1372	1.29752	0.203509	0.453318	ARNT	Term2vsTerm1	FALSE	FALSE	FALSE	FALSE	FALSE
0.149115	17.0763	1.2955	0.204196	0.454608	ANK3	Term2vsTerm1	FALSE	FALSE	FALSE	FALSE	FALSE
0.243868	16.2486	1.29365	0.204827	0.455769	PTPA	Term2vsTerm1	FALSE	FALSE	FALSE	FALSE	FALSE
0.134926	17.2263	1.29334	0.204934	0.455769	NSF	Term2vsTerm1	FALSE	FALSE	FALSE	FALSE	FALSE
-0.140457	17.7837	-1.29269	0.205156	0.455991	EIF3K	Term2vsTerm1	FALSE	FALSE	FALSE	FALSE	FALSE
-0.373223	16.009	-1.29216	0.205336	0.455991	MED28	Term2vsTerm1	FALSE	FALSE	FALSE	FALSE	FALSE
0.248354	16.2298	1.29209	0.205358	0.455991	NUBP2	Term2vsTerm1	FALSE	FALSE	FALSE	FALSE	FALSE
0.367605	16.2169	1.29171	0.205488	0.456039	GALNT7	Term2vsTerm1	FALSE	FALSE	FALSE	FALSE	FALSE
-0.437615	16.8675	-1.29073	0.205998	0.456675	SYNJ2	Term2vsTerm1	FALSE	FALSE	FALSE	FALSE	FALSE
-0.225583	17.7952	-1.28932	0.206309	0.456675	SELENOS	Term2vsTerm1	FALSE	FALSE	FALSE	FALSE	FALSE
0.254742	19.4485	1.28901	0.206414	0.456675	MIF	Term2vsTerm1	FALSE	FALSE	FALSE	FALSE	FALSE
-0.169539	20.5617	-1.28897	0.20643	0.456675	RPS20	Term2vsTerm1	FALSE	FALSE	FALSE	FALSE	FALSE
-0.124223	17.814	-1.28889	0.206456	0.456675	CCT4	Term2vsTerm1	FALSE	FALSE	FALSE	FALSE	FALSE
0.215925	16.7244	1.28887	0.206463	0.456675	PRKAB1	Term2vsTerm1	FALSE	FALSE	FALSE	FALSE	FALSE
-0.217045	17.1681	-1.28864	0.206544	0.456675	RBM10	Term2vsTerm1	FALSE	FALSE	FALSE	FALSE	FALSE
-0.134099	17.5719	-1.28778	0.206839	0.456675	CCDC9	Term2vsTerm1	FALSE	FALSE	FALSE	FALSE	FALSE
0.231514	18.2843	1.28675	0.207193	0.456675	ITGB3	Term2vsTerm1	FALSE	FALSE	FALSE	FALSE	FALSE
0.212356	18.7541	1.28663	0.207235	0.456675	GSTP1	Term2vsTerm1	FALSE	FALSE	FALSE	FALSE	FALSE
0.398909	15.9118	1.28662	0.207238	0.456675	DOCK1	Term2vsTerm1	FALSE	FALSE	FALSE	FALSE	FALSE
0.1491	18.0263	1.28645	0.207296	0.456675	HMOX2	Term2vsTerm1	FALSE	FALSE	FALSE	FALSE	FALSE
0.209956	19.4182	1.28594	0.207471	0.456675	CD9	Term2vsTerm1	FALSE	FALSE	FALSE	FALSE	FALSE
-0.403424	15.9664	-1.28586	0.207498	0.456675	DNAJC16	Term2vsTerm1	FALSE	FALSE	FALSE	FALSE	FALSE
0.22727	16.0189	1.28569	0.207558	0.456675	ARHGEF11	Term2vsTerm1	FALSE	FALSE	FALSE	FALSE	FALSE
-0.180085	18.0099	-1.28531	0.207689	0.456675	SF3B1	Term2vsTerm1	FALSE	FALSE	FALSE	FALSE	FALSE
-0.173872	17.1749	-1.28524	0.207715	0.456675	USE1	Term2vsTerm1	FALSE	FALSE	FALSE	FALSE	FALSE
-0.153472	17.3489	-1.2852	0.207728	0.456675	DIABLO	Term2vsTerm1	FALSE	FALSE	FALSE	FALSE	FALSE
0.192308	16.7476	1.28439	0.208007	0.457051	TPT1	Term2vsTerm1	FALSE	FALSE	FALSE	FALSE	FALSE
-0.324367	16.5969	-1.28385	0.208194	0.457224	AKAP12	Term2vsTerm1	FALSE	FALSE	FALSE	FALSE	FALSE
-0.178704	17.3323	-1.28344	0.208334	0.457249	NCBP2	Term2vsTerm1	FALSE	FALSE	FALSE	FALSE	FALSE
-0.240365	18.1495	-1.28316	0.208433	0.457249	GBA1	Term2vsTerm1	FALSE	FALSE	FALSE	FALSE	FALSE
0.254303	16.6997	1.28287	0.208532	0.457249	GRAMD2B	Term2vsTerm1	FALSE	FALSE	FALSE	FALSE	FALSE
-0.137198	20.1595	-1.28205	0.208817	0.45736	LMAN2	Term2vsTerm1	FALSE	FALSE	FALSE	FALSE	FALSE
0.153807	16.3514	1.28142	0.209035	0.45736	PTK2	Term2vsTerm1	FALSE	FALSE	FALSE	FALSE	FALSE
-0.368368	19.1245	-1.28163	0.209131	0.45736	TUFM	Term2vsTerm1	FALSE	FALSE	FALSE	FALSE	FALSE
-0.319835	17.7059	-1.28121	0.209133	0.45736	RBM45	Term2vsTerm1	FALSE	FALSE	FALSE	FALSE	FALSE
0.26064	18.1259	1.28111	0.209142	0.45736	PEBP1	Term2vsTerm1	FALSE	FALSE	FALSE	FALSE	FALSE
1.20424	16.1909	1.28273	0.209234	0.45736	ACOT7	Term2vsTerm1	FALSE	TRUE	FALSE	FALSE	FALSE
-0.163394	19.0678	-1.28038	0.209395	0.457472	PPIL1	Term2vsTerm1	FALSE	FALSE	FALSE	FALSE	FALSE
0.199091	16.3162	1.27968	0.20964	0.457472	PTPN11	Term2vsTerm1	FALSE	FALSE	FALSE	FALSE	FALSE
0.2186	16.3718	1.27956	0.209681	0.457472	BCKDHA	Term2vsTerm1	FALSE	FALSE	FALSE	FALSE	FALSE
0.10893	19.3649	1.27942	0.209731	0.457472	CTNNA1	Term2vsTerm1	FALSE	FALSE	FALSE	FALSE	FALSE
-0.381074	15.4376	-1.27909	0.209844	0.457472	RANBP9	Term2vsTerm1	FALSE	FALSE	FALSE	FALSE	FALSE
-0.149238	19.2623	-1.27877	0.209955	0.457472	OCIAD1	Term2vsTerm1	FALSE	FALSE	FALSE	FALSE	FALSE
-0.220731	17.5426	-1.27851	0.210046	0.457472	FASN	Term2vsTerm1	FALSE	FALSE	FALSE	FALSE	FALSE
-0.168886	18.8978	-1.27751	0.210395	0.457994	SLC17A5	Term2vsTerm1	FALSE	FALSE	FALSE	FALSE	FALSE
-0.245467	18.6026	-1.27718	0.210509	0.458008	SLC35F6	Term2vsTerm1	FALSE	FALSE	FALSE	FALSE	FALSE
0.418144	20.7582	1.2771	0.210799	0.4584	ACTBL2	Term2vsTerm1	FALSE	FALSE	FALSE	FALSE	FALSE
-0.174047	19.4745	-1.27339	0.211833	0.460055	DERL1	Term2vsTerm1	FALSE	FALSE	FALSE	FALSE	FALSE
-0.195727	17.0382	-1.27325	0.211883	0.460055	XRN2	Term2vsTerm1	FALSE	FALSE	FALSE	FALSE	FALSE
-0.254469	17.1097	-1.27301	0.211967	0.460055	ITIH1	Term2vsTerm1	FALSE	FALSE	FALSE	FALSE	FALSE
0.1329	18.8965	1.27293	0.211997	0.460055	AIFM1	Term2vsTerm1	FALSE	FALSE	FALSE	FALSE	FALSE
0.302776	16.6645	1.27239	0.212185	0.460197	ATP11B	Term2vsTerm1	FALSE	FALSE	FALSE	FALSE	FALSE
0.219056	16.584	1.27212	0.212281	0.460197	NAA15	Term2vsTerm1	FALSE	FALSE	FALSE	FALSE	FALSE
0.30102	16.7248	1.27037	0.212895	0.461291	TNFAIP8	Term2vsTerm1	FALSE	FALSE	FALSE	FALSE	FALSE
-0.143319	16.6288	-1.26901	0.213372	0.462012	PDE4DIP	Term2vsTerm1	FALSE	FALSE	FALSE	FALSE	FALSE
-0.183208	20.0755	-1.26878	0.213453	0.462012	CYP11A1	Term2vsTerm1	FALSE	FALSE	FALSE	FALSE	FALSE
-0.220808	17.7463	-1.26831	0.213619	0.462012	TCERG1	Term2vsTerm1	FALSE	FALSE	FALSE	FALSE	FALSE
-0.177554	16.7052	-1.26811	0.213689	0.462012	NEDD4	Term2vsTerm1	FALSE	FALSE	FALSE	FALSE	FALSE
-0.289553	16.1855	-1.26786	0.213777	0.462012	HDAC3	Term2vsTerm1	FALSE	FALSE	FALSE	FALSE	FALSE
-0.14873	17.9806	-1.26641	0.214289	0.462881	EFTUD2	Term2vsTerm1	FALSE	FALSE	FALSE	FALSE	FALSE
-0.477802	17.662	-1.26663	0.214533	0.46317	SPTA1	Term2vsTerm1	FALSE	FALSE	FALSE	FALSE	FALSE
0.225632	19.6725	1.26273	0.215592	0.46501	CSRP1	Term2vsTerm1	FALSE	FALSE	FALSE	FALSE	FALSE
-1.04212	16.7392	-1.26456	0.215606	0.46501	TSSC4	Term2vsTerm1	FALSE	TRUE	FALSE	FALSE	FALSE
0.152056	16.538	1.26179	0.215926	0.465462	PNPLA8	Term2vsTerm1	FALSE	FALSE	FALSE	FALSE	FALSE
-0.18196	17.1851	-1.26099	0.216212	0.465841	MAN2A1	Term2vsTerm1	FALSE	FALSE	FALSE	FALSE	FALSE
-0.195216	16.6454	-1.25816	0.217221	0.467584	SYMPK	Term2vsTerm1	FALSE	FALSE	FALSE	FALSE	FALSE
-0.121438	16.3656	-1.2581	0.217243	0.467584	VPS33B	Term2vsTerm1	FALSE	FALSE	FALSE	FALSE	FALSE
-0.273477	17.5601	-1.25472	0.218449	0.46994	F2	Term2vsTerm1	FALSE	FALSE	FALSE	FALSE	FALSE
-0.160111	17.5059	-1.254	0.21871	0.47006	FKBP4	Term2vsTerm1	FALSE	FALSE	FALSE	FALSE	FALSE
-1.33353	15.4724	-1.25524	0.218729	0.47006	AFP	Term2vsTerm1	FALSE	TRUE	FALSE	FALSE	FALSE
-0.206998	16.4882	-1.25359	0.218857	0.470095	SUGP2	Term2vsTerm1	FALSE	FALSE	FALSE	FALSE	FALSE
-0.830377	16.3102	-1.25395	0.219219	0.470634	PLIN2	Term2vsTerm1	FALSE	FALSE	FALSE	FALSE	FALSE
-0.320166	15.5407	-1.25178	0.219509	0.471013	SNX4	Term2vsTerm1	FALSE	FALSE	FALSE	FALSE	FALSE
0.202836	17.5719	1.25147	0.21962	0.471013	IGF2R	Term2vsTerm1	FALSE	FALSE	FALSE	FALSE	FALSE
-0.234427	16.3238	-1.25081	0.219856	0.471281	ZC3H4	Term2vsTerm1	FALSE	FALSE	FALSE	FALSE	FALSE
-0.195653	16.5652	-1.24997	0.220159	0.471689	YIF1A	Term2vsTerm1	FALSE	FALSE	FALSE	FALSE	FALSE
-0.196564	17.9101	-1.24941	0.220361	0.471882	CD2BP2	Term2vsTerm1	FALSE	FALSE	FALSE	FALSE	FALSE
-0.560437	14.9294	-1.24849	0.220694	0.472354	SNCA	Term2vsTerm1	FALSE	FALSE	FALSE	FALSE	FALSE
0.186926	17.0315	1.24646	0.221429	0.473688	ARL15	Term2vsTerm1	FALSE	FALSE	FALSE	FALSE	FALSE
1.54035	13.3502	1.24508	0.22193	0.474459	SRCAP	Term2vsTerm1	FALSE	TRUE	FALSE	FALSE	FALSE
-0.293996	17.7288	-1.24484	0.222015	0.474459	HMOX1	Term2vsTerm1	FALSE	FALSE	FALSE	FALSE	FALSE
-0.269532	16.124	-1.24274	0.222779	0.475849	SH3PXD2B	Term2vsTerm1	FALSE	FALSE	FALSE	FALSE	FALSE
0.336682	20.3406	1.24228	0.223047	0.476181	THY1	Term2vsTerm1	FALSE	FALSE	FALSE	FALSE	FALSE
-0.187207	16.2005	-1.24165	0.223175	0.476212	VPS39	Term2vsTerm1	FALSE	FALSE	FALSE	FALSE	FALSE
1.64514	13.9413	1.24075	0.223502	0.476668	SERPINA6	Term2vsTerm1	FALSE	TRUE	FALSE	FALSE	FALSE
0.173935	16.8844	1.23995	0.223796	0.476998	MAD1L1	Term2vsTerm1	FALSE	FALSE	FALSE	FALSE	FALSE
-0.200213	23.8488	-1.23963	0.223914	0.476998	TUBA4B	Term2vsTerm1	FALSE	FALSE	FALSE	FALSE	FALSE
0.349071	17.6297	1.23968	0.223997	0.476998	FBLN5	Term2vsTerm1	FALSE	FALSE	FALSE	FALSE	FALSE
-0.196991	15.9097	-1.23679	0.224953	0.478792	AQR	Term2vsTerm1	FALSE	FALSE	FALSE	FALSE	FALSE
1.38323	17.0288	1.23781	0.225229	0.479138	SDHC	Term2vsTerm1	FALSE	TRUE	FALSE	FALSE	FALSE
0.261575	17.1913	1.23446	0.225806	0.480123	ERBIN	Term2vsTerm1	FALSE	FALSE	FALSE	FALSE	FALSE
0.364985	14.9781	1.23238	0.226571	0.480874	DIPK1A	Term2vsTerm1	FALSE	FALSE	FALSE	FALSE	FALSE
-0.107452	18.7605	-1.23161	0.226856	0.480874	CAPNS1	Term2vsTerm1	FALSE	FALSE	FALSE	FALSE	FALSE
0.141694	17.9657	1.23145	0.226913	0.480874	PIKFYVE	Term2vsTerm1	FALSE	FALSE	FALSE	FALSE	FALSE
0.252101	19.1076	1.23142	0.226925	0.480874	SUB1	Term2vsTerm1	FALSE	FALSE	FALSE	FALSE	FALSE
-0.144915	19.4634	-1.23134	0.226954	0.480874	PTBP2	Term2vsTerm1	FALSE	FALSE	FALSE	FALSE	FALSE
-0.216945	16.319	-1.23126	0.226985	0.480874	CHCHD6	Term2vsTerm1	FALSE	FALSE	FALSE	FALSE	FALSE
-0.203321	16.7053	-1.23109	0.227047	0.480874	SLC29A1	Term2vsTerm1	FALSE	FALSE	FALSE	FALSE	FALSE
0.244067	17.0196	1.23102	0.227073	0.480874	TP53I11	Term2vsTerm1	FALSE	FALSE	FALSE	FALSE	FALSE
-0.166005	17.884	-1.23069	0.227197	0.480894	PSMC2	Term2vsTerm1	FALSE	FALSE	FALSE	FALSE	FALSE
-0.207291	20.0684	-1.22999	0.227454	0.481198	PDIA6	Term2vsTerm1	FALSE	FALSE	FALSE	FALSE	FALSE
-0.463788	15.2037	-1.22913	0.227773	0.481629	MED30	Term2vsTerm1	FALSE	FALSE	FALSE	FALSE	FALSE
0.120467	18.5844	1.22498	0.229311	0.484524	SNX9	Term2vsTerm1	FALSE	FALSE	FALSE	FALSE	FALSE
-0.164012	18.5269	-1.22482	0.229372	0.484524	SEPTIN2	Term2vsTerm1	FALSE	FALSE	FALSE	FALSE	FALSE
0.180506	16.9591	1.22375	0.229768	0.485118	PNPLA6	Term2vsTerm1	FALSE	FALSE	FALSE	FALSE	FALSE
0.222277	19.5755	1.22297	0.23006	0.48529	CALU	Term2vsTerm1	FALSE	FALSE	FALSE	FALSE	FALSE
-0.110356	17.5082	-1.22291	0.230081	0.48529	TRAPPC3	Term2vsTerm1	FALSE	FALSE	FALSE	FALSE	FALSE
0.117426	16.1392	1.22235	0.230291	0.485309	WDR11	Term2vsTerm1	FALSE	FALSE	FALSE	FALSE	FALSE
-0.190986	16.3394	-1.22198	0.230428	0.485309	BMS1	Term2vsTerm1	FALSE	FALSE	FALSE	FALSE	FALSE
-0.188459	16.1169	-1.22196	0.230435	0.485309	RFC5	Term2vsTerm1	FALSE	FALSE	FALSE	FALSE	FALSE
[truncated: 10,631 more rows]

## Sheet: Summary
Comparison	Total_Proteins	Pass_adjPval	Pass_logFC	Significant	Upregulated	Downregulated
Term2vsTerm1	4210	359	150	61	38	23
Term3vsTerm1	4210	1761	500	413	191	222
Term3vsTerm2	4210	1080	306	228	89	139
